# Supplementary material for: Trends in antimicrobial resistance amongst pathogens isolated from blood and cerebrospinal fluid cultures in Pakistan (2011-2015): A retrospective cross-sectional study
Source: PLoS One. 2021 Apr 26;16(4):e0250226. doi: 10.1371/journal.pone.0250226 (PMC8075205; doi:10.1371/journal.pone.0250226)
Supplement: S6 Table — (XLSX) [file pone.0250226.s006.xlsx]

## Sheet: Sheet1
Location	Source	Gender	Age	Year	Pathogen	Ampicillin	Amoxicillin	Imipenem	Meropenem	Aztreonam	AmoxicillinClavulanicacid	AmpicillinSulbactam	Cefepime	Cefoperazone	Cefotaxime	Cefuroxime	Ceftazidime	Ceftriaxone	Cephalexin	Cephradine	Cefaclor	Cefixime	Amikacin	Gentamicin	Tobramycin	Azithromycin	Erythromycin	Doxycycline	Nalidixicacid	Ciprofloxacin	Levofloxacin	Ofloxacin	TrimeSulphamethoxazole	Clindamycin	FusidicAcid	CefoperazoneSulbactam	PiperacillinTazobactam	Moxifloxacin
Lahore	BLOOD	Female	>65Y	2011	Coagulase negative Staphylococcus spp.	Resistant	Resistant	Resistant	Resistant		Resistant	Resistant					Resistant	Resistant	Resistant	Resistant	Resistant		Resistant	Resistant	Resistant	Resistant	Resistant	Sensitive		Sensitive	Sensitive	Sensitive	Resistant	Sensitive
Lahore	BLOOD	Female	19-45Y	2015	Coagulase negative Staphylococcus spp.	Resistant	Resistant	Sensitive	Sensitive		Sensitive	Sensitive	Sensitive	Sensitive	Sensitive	Sensitive	Sensitive	Sensitive	Sensitive	Sensitive	Sensitive	Sensitive	Sensitive	Sensitive	Sensitive	Sensitive	Sensitive	Sensitive		Sensitive	Sensitive	Sensitive	Sensitive	Sensitive	Sensitive			Sensitive
Lahore	BLOOD	Female	19-45Y	2012	Salmonella Paratyphi			Sensitive	Sensitive	Sensitive	Sensitive	Resistant	Sensitive		Sensitive		Sensitive	Sensitive	Sensitive		Sensitive		Sensitive	Resistant	Resistant			Sensitive		Sensitive	Sensitive	Sensitive	Sensitive			Sensitive	Sensitive
Lahore	BLOOD	Female	19-45Y	2015	Staphylococcus epidermidis	Sensitive	Sensitive	Sensitive	Sensitive		Sensitive	Sensitive	Sensitive	Sensitive	Sensitive	Sensitive	Sensitive	Sensitive	Sensitive	Sensitive	Sensitive	Sensitive	Sensitive	Sensitive	Sensitive	Sensitive	Sensitive	Sensitive		Sensitive	Sensitive	Sensitive	Resistant	Sensitive	Sensitive			Sensitive
Lahore	BLOOD	Male	46-65Y	2013	Coagulase negative Staphylococcus spp.	Resistant	Resistant	Sensitive	Sensitive		Sensitive	Sensitive	Sensitive	Sensitive	Sensitive	Sensitive	Sensitive	Sensitive	Sensitive	Sensitive	Sensitive	Sensitive		Sensitive		Sensitive	Sensitive	Sensitive		Sensitive		Sensitive	Sensitive	Sensitive	Sensitive
Lahore	BLOOD	Male	<5	2013	Streptococcus faecalis	Resistant	Resistant				Resistant	Resistant												Resistant				Resistant		Sensitive	Sensitive
Lahore	BLOOD	Female	19-45Y	2011	Coagulase negative Staphylococcus spp.	Resistant	Resistant	Resistant	Resistant		Resistant	Resistant					Resistant	Resistant	Resistant	Resistant	Resistant		Sensitive	Sensitive	Sensitive	Resistant	Resistant	Sensitive		Resistant	Resistant	Resistant	Resistant	Resistant				Resistant
Lahore	BLOOD	Male	19-45Y	2013	Coagulase negative Staphylococcus spp.	Sensitive	Sensitive	Sensitive	Sensitive		Sensitive	Sensitive	Sensitive	Sensitive	Sensitive	Sensitive	Sensitive	Sensitive	Sensitive	Sensitive	Sensitive	Sensitive		Resistant		Resistant	Resistant	Resistant		Sensitive	Sensitive	Sensitive	Sensitive	Resistant	Sensitive			Sensitive
Lahore	BLOOD	Female	>65Y	2015	Streptococcus pneumoniae	Sensitive	Sensitive	Sensitive	Sensitive		Sensitive	Sensitive	Sensitive	Sensitive	Sensitive	Sensitive	Sensitive	Sensitive	Sensitive	Sensitive	Sensitive	Sensitive	Resistant	Resistant	Resistant	Sensitive	Sensitive	Sensitive		Sensitive	Sensitive	Sensitive	Sensitive	Sensitive	Sensitive			Sensitive
Lahore	BLOOD	Female	19-45Y	2012	Coagulase negative Staphylococcus spp.	Sensitive	Sensitive	Sensitive	Sensitive		Sensitive	Sensitive					Sensitive	Sensitive	Sensitive	Sensitive	Sensitive		Sensitive	Sensitive	Sensitive	Sensitive	Sensitive	Sensitive		Sensitive	Sensitive	Sensitive	Resistant	Sensitive				Sensitive
Lahore	BLOOD	Male	6-18Y	2014	Coagulase negative Staphylococcus spp.	Resistant	Resistant	Sensitive	Sensitive		Sensitive	Sensitive	Sensitive	Sensitive	Sensitive	Sensitive	Sensitive	Sensitive	Sensitive	Sensitive	Sensitive	Sensitive	Sensitive	Sensitive	Sensitive	Sensitive	Sensitive	Resistant		Sensitive	Sensitive	Sensitive	Sensitive	Sensitive	Sensitive			Sensitive
Lahore	BLOOD	Female	46-65Y	2015	Staphylococcus epidermidis	Sensitive	Sensitive	Sensitive	Sensitive		Sensitive	Sensitive	Sensitive	Sensitive	Sensitive	Sensitive	Sensitive	Sensitive	Sensitive	Sensitive	Sensitive	Sensitive	Sensitive	Sensitive	Sensitive	Sensitive	Sensitive	Sensitive		Resistant	Resistant	Resistant	Sensitive	Sensitive	Resistant			Resistant
Lahore	BLOOD	Male	>65Y	2014	Escherichia coli			Sensitive	Sensitive	Resistant	Resistant	Resistant	Resistant	Resistant	Resistant	Resistant	Resistant	Resistant	Resistant	Resistant	Resistant	Resistant	Sensitive	Resistant	Resistant			Resistant		Resistant	Resistant	Resistant	Sensitive			Resistant	Resistant	Resistant
Lahore	BLOOD	Male	>65Y	2012	Coagulase negative Staphylococcus spp.	Sensitive	Sensitive	Sensitive	Sensitive		Sensitive	Sensitive	Sensitive	Sensitive	Sensitive	Resistant	Sensitive	Sensitive	Resistant	Resistant	Resistant			Sensitive		Sensitive	Sensitive	Resistant		Sensitive	Sensitive	Sensitive	Resistant	Resistant	Resistant			Sensitive
Lahore	BLOOD	Male	6-18Y	2012	Escherichia coli			Sensitive	Sensitive		Resistant		Sensitive	Sensitive	Sensitive	Sensitive	Sensitive	Sensitive	Resistant	Resistant	Resistant		Sensitive	Sensitive	Sensitive			Sensitive		Sensitive	Sensitive	Sensitive	Sensitive			Sensitive	Sensitive	Sensitive
Lahore	BLOOD	Female	19-45Y	2014	Pseudomonas aeruginosa			Sensitive	Sensitive	Sensitive			Sensitive				Sensitive						Resistant	Resistant	Resistant					Sensitive	Sensitive	Sensitive					Sensitive
Lahore	BLOOD	Male	<5	2013	Klebsiella pneumoniae			Sensitive	Sensitive	Resistant	Resistant	Resistant	Resistant	Resistant	Resistant	Resistant	Resistant	Resistant	Resistant	Resistant	Resistant	Resistant	Resistant	Resistant	Resistant					Sensitive	Sensitive	Sensitive	Resistant			Resistant	Resistant	Sensitive
Lahore	CSF	Male	<5	2014	Streptococci (Alpha)	Resistant	Resistant	Resistant	Resistant		Resistant	Resistant	Resistant	Resistant	Resistant	Resistant	Resistant	Resistant	Resistant	Resistant	Resistant	Resistant	Resistant	Resistant	Resistant	Resistant	Resistant	Resistant		Resistant	Resistant	Resistant	Resistant	Sensitive	Resistant			Resistant
Lahore	BLOOD	Female	>65Y	2012	Coagulase negative Staphylococcus spp.	Resistant	Resistant	Resistant	Resistant		Resistant	Resistant					Resistant	Resistant	Resistant	Resistant	Resistant		Sensitive	Resistant	Resistant	Resistant	Resistant	Sensitive		Resistant	Resistant	Resistant	Resistant	Resistant				Resistant
Lahore	BLOOD	Female	46-65Y	2014	Salmonella Typhi	Sensitive	Sensitive						Sensitive	Sensitive	Sensitive		Sensitive	Sensitive				Sensitive							Sensitive	Sensitive	Sensitive	Sensitive	Sensitive					Sensitive
Lahore	BLOOD	Male	19-45Y	2013	Salmonella Typhi			Sensitive	Sensitive		Sensitive		Sensitive	Sensitive	Sensitive	Sensitive	Sensitive	Sensitive	Sensitive	Sensitive	Sensitive	Sensitive	Sensitive	Sensitive	Sensitive			Sensitive		Sensitive	Sensitive	Sensitive	Resistant			Sensitive	Sensitive	Sensitive
Lahore	BLOOD	Male	19-45Y	2012	Salmonella Typhi			Sensitive	Sensitive	Sensitive	Sensitive		Sensitive	Sensitive	Sensitive	Sensitive	Sensitive	Sensitive	Sensitive	Sensitive	Sensitive		Sensitive	Sensitive	Sensitive			Resistant		Sensitive	Sensitive	Sensitive	Resistant			Sensitive	Sensitive	Sensitive
Lahore	BLOOD	Female	46-65Y	2012	Escherichia coli	Sensitive	Sensitive	Sensitive	Sensitive	Resistant	Sensitive	Sensitive	Sensitive		Sensitive	Sensitive	Sensitive	Sensitive	Sensitive	Sensitive	Sensitive		Sensitive	Sensitive	Sensitive			Sensitive		Sensitive	Sensitive	Sensitive	Resistant			Sensitive	Sensitive	Sensitive
Lahore	BLOOD	Male	6-18Y	2011	Coagulase negative Staphylococcus spp.	Resistant	Resistant	Resistant	Resistant		Resistant						Resistant	Resistant	Resistant	Resistant	Resistant			Sensitive		Resistant	Resistant	Sensitive		Sensitive	Sensitive	Sensitive	Sensitive	Sensitive				Sensitive
Lahore	BLOOD	Female	19-45Y	2012	Coagulase negative Staphylococcus spp.	Resistant	Resistant	Resistant	Resistant		Resistant	Resistant					Resistant	Resistant	Resistant	Resistant	Resistant		Resistant	Sensitive	Resistant	Sensitive	Sensitive	Sensitive		Resistant	Resistant	Resistant	Resistant	Sensitive				Resistant
Lahore	BLOOD	Female	<5	2013	Escherichia coli			Sensitive	Sensitive	Resistant	Resistant	Resistant	Resistant	Resistant	Resistant	Resistant	Resistant	Resistant	Resistant	Resistant	Resistant	Resistant	Sensitive	Resistant	Resistant			Resistant		Resistant	Resistant	Resistant				Sensitive	Sensitive	Resistant
Lahore	BLOOD	Female	19-45Y	2011	Coagulase negative Staphylococcus spp.	Resistant	Resistant	Sensitive	Sensitive		Sensitive						Sensitive	Sensitive	Sensitive	Sensitive	Sensitive			Sensitive		Resistant	Resistant	Sensitive		Sensitive	Sensitive	Sensitive		Sensitive				Sensitive
Lahore	BLOOD	Male	19-45Y	2011	Salmonella Paratyphi	Sensitive	Sensitive	Sensitive	Sensitive	Sensitive	Sensitive		Sensitive		Sensitive	Sensitive	Sensitive	Sensitive	Sensitive	Sensitive	Sensitive		Sensitive	Sensitive	Sensitive			Resistant		Sensitive	Sensitive	Sensitive	Resistant			Sensitive	Sensitive	Sensitive
Lahore	BLOOD	Male	>65Y	2012	Acinetobacter spp.	Resistant	Resistant	Sensitive	Sensitive	Resistant	Resistant	Resistant	Resistant	Resistant	Resistant		Sensitive		Resistant				Sensitive	Sensitive	Sensitive			Resistant		Resistant	Resistant	Resistant	Resistant			Sensitive	Sensitive	Resistant
Lahore	BLOOD	Female	19-45Y	2012	Salmonella Paratyphi			Sensitive	Sensitive		Sensitive		Sensitive	Sensitive	Sensitive	Sensitive	Sensitive	Sensitive	Sensitive	Sensitive	Sensitive		Sensitive	Sensitive	Sensitive			Sensitive		Sensitive	Sensitive	Sensitive	Sensitive			Sensitive	Sensitive	Sensitive
Lahore	BLOOD	Female	<5	2011	Coagulase negative Staphylococcus spp.	Resistant	Resistant	Resistant	Resistant		Resistant						Resistant	Resistant	Resistant	Resistant	Resistant		Resistant	Resistant	Resistant			Sensitive		Resistant	Resistant	Resistant	Resistant	Resistant
Lahore	BLOOD	Female	19-45Y	2012	Coagulase negative Staphylococcus spp.	Resistant	Resistant	Resistant	Resistant		Resistant	Resistant					Resistant	Resistant	Resistant	Resistant	Resistant		Sensitive	Sensitive	Sensitive	Resistant	Resistant	Resistant		Resistant	Sensitive	Resistant	Resistant	Sensitive				Sensitive
Lahore	BLOOD	Female	46-65Y	2011	Coagulase negative Staphylococcus spp.	Resistant	Resistant	Resistant	Resistant		Resistant						Resistant	Resistant	Resistant	Resistant	Resistant		Resistant	Resistant	Resistant	Resistant	Resistant	Resistant		Resistant	Resistant	Resistant	Resistant	Resistant				Resistant
Lahore	BLOOD	Female	19-45Y	2012	Coagulase negative Staphylococcus spp.	Resistant	Resistant	Sensitive	Sensitive		Sensitive	Sensitive	Sensitive	Sensitive	Sensitive	Sensitive	Sensitive	Sensitive	Resistant	Resistant	Resistant			Sensitive		Resistant	Resistant	Resistant		Sensitive	Sensitive	Sensitive	Resistant	Sensitive	Sensitive			Sensitive
Lahore	BLOOD	Male	19-45Y	2011	Coagulase negative Staphylococcus spp.	Resistant	Resistant	Resistant	Resistant		Resistant						Resistant	Resistant	Resistant	Resistant	Resistant		Resistant	Resistant	Resistant	Resistant	Resistant	Sensitive		Resistant	Resistant	Resistant	Resistant	Sensitive				Resistant
Lahore	BLOOD	Female	46-65Y	2011	Coagulase negative Staphylococcus spp.	Resistant	Resistant	Resistant	Resistant		Resistant						Resistant	Resistant	Resistant	Resistant	Resistant		Sensitive	Sensitive	Sensitive	Resistant	Resistant	Sensitive		Resistant	Resistant	Resistant	Resistant	Resistant
Lahore	BLOOD	Male	19-45Y	2011	Coagulase negative Staphylococcus spp.	Resistant	Resistant	Resistant	Resistant		Resistant						Resistant	Resistant	Resistant	Resistant	Resistant		Sensitive	Sensitive	Sensitive	Resistant	Resistant	Resistant		Sensitive	Sensitive	Sensitive	Resistant	Sensitive
Lahore	CSF	Male	<5	2014	Coagulase negative Staphylococcus spp.	Resistant	Resistant	Resistant	Resistant		Resistant	Resistant	Resistant	Resistant	Resistant	Resistant	Resistant	Resistant	Resistant	Resistant	Resistant	Resistant	Resistant	Resistant	Resistant	Resistant	Resistant	Sensitive		Resistant	Resistant	Resistant	Sensitive	Sensitive	Resistant			Resistant
Lahore	BLOOD	Female	46-65Y	2015	Pseudomonas aeruginosa			Sensitive	Sensitive	Sensitive			Sensitive				Sensitive						Sensitive	Sensitive	Sensitive					Resistant	Resistant	Resistant					Sensitive
Lahore	CSF	Male	>65Y	2013	Streptococcus pneumoniae	Sensitive	Sensitive	Sensitive	Sensitive		Sensitive	Sensitive	Sensitive	Sensitive	Sensitive	Sensitive	Sensitive	Sensitive	Sensitive	Sensitive	Sensitive	Sensitive	Resistant	Resistant	Resistant	Sensitive		Sensitive		Sensitive	Sensitive	Sensitive	Resistant	Sensitive	Resistant			Sensitive
Lahore	BLOOD	Male	19-45Y	2014	Staphylococcus aureus	Resistant	Resistant	Sensitive	Sensitive		Sensitive	Sensitive	Sensitive	Sensitive	Sensitive	Sensitive	Sensitive	Sensitive	Sensitive	Sensitive	Sensitive	Sensitive	Sensitive	Sensitive	Sensitive	Sensitive	Sensitive	Resistant		Resistant	Resistant	Resistant	Resistant	Sensitive	Sensitive			Resistant
Lahore	CSF	Male	19-45Y	2012	Acinetobacter spp.			Resistant	Resistant		Resistant		Resistant	Resistant	Resistant	Resistant	Resistant	Resistant	Resistant	Resistant	Resistant		Resistant	Resistant	Resistant			Resistant		Resistant	Resistant	Resistant	Resistant			Sensitive	Resistant	Resistant
Lahore	CSF	Female	19-45Y	2015	Stenotrophomonas maltophilia												Sensitive														Sensitive
Lahore	BLOOD	Female	46-65Y	2015	Acinetobacter spp.			Resistant	Resistant		Resistant	Resistant	Resistant	Resistant	Resistant		Resistant	Resistant				Resistant	Resistant	Resistant				Resistant		Resistant	Resistant	Resistant	Resistant			Resistant	Resistant	Resistant
Lahore	BLOOD	Female	19-45Y	2015	Klebsiella pneumoniae			Resistant	Resistant	Resistant	Resistant	Resistant	Resistant	Resistant	Resistant	Resistant	Resistant	Resistant	Resistant	Resistant	Resistant	Resistant	Sensitive	Resistant	Resistant			Resistant		Resistant	Resistant	Resistant	Resistant			Resistant	Resistant	Resistant
Lahore	BLOOD	Male	46-65Y	2011	Escherichia coli	Resistant	Resistant	Sensitive	Sensitive	Resistant	Resistant		Resistant		Resistant		Resistant	Resistant	Resistant	Resistant	Resistant		Sensitive	Resistant	Resistant			Resistant		Resistant	Resistant	Resistant	Resistant			Sensitive	Sensitive
Lahore	BLOOD	Male	>65Y	2015	Enterobacter cloacae			Sensitive	Sensitive	Resistant	Resistant	Resistant	Sensitive	Sensitive	Sensitive	Resistant	Sensitive	Sensitive	Resistant	Resistant	Resistant	Sensitive	Sensitive	Sensitive	Sensitive			Sensitive		Sensitive	Sensitive	Sensitive	Sensitive			Sensitive	Sensitive	Sensitive
Lahore	BLOOD	Male	46-65Y	2014	Escherichia coli			Sensitive	Sensitive	Resistant	Resistant	Resistant	Sensitive	Sensitive	Sensitive	Resistant	Sensitive	Sensitive	Resistant	Resistant	Resistant	Sensitive	Resistant	Resistant	Resistant			Resistant		Sensitive	Sensitive	Sensitive	Sensitive			Sensitive	Sensitive	Sensitive
Lahore	BLOOD	Male	6-18Y	2014	Escherichia coli			Resistant	Resistant	Resistant	Resistant	Resistant	Resistant	Resistant	Resistant	Resistant	Resistant	Resistant	Resistant	Resistant	Resistant	Resistant	Sensitive	Sensitive	Resistant			Resistant		Resistant	Resistant	Resistant	Resistant			Resistant	Resistant	Resistant
Lahore	BLOOD	Male	46-65Y	2014	Staphylococcus aureus	Resistant	Resistant	Sensitive	Sensitive		Sensitive	Sensitive	Sensitive	Sensitive	Sensitive	Sensitive	Sensitive	Sensitive	Sensitive	Sensitive	Sensitive	Sensitive	Sensitive	Sensitive	Resistant	Resistant	Resistant	Resistant		Sensitive	Sensitive	Sensitive	Resistant	Sensitive	Sensitive			Sensitive
Lahore	BLOOD	Male	19-45Y	2012	Coagulase negative Staphylococcus spp.	Resistant	Resistant	Resistant	Resistant		Resistant		Sensitive	Sensitive	Resistant	Resistant	Resistant	Resistant	Resistant	Resistant	Resistant	Resistant		Resistant		Resistant	Resistant	Resistant		Resistant	Resistant	Resistant	Resistant	Sensitive	Resistant			Resistant
Lahore	BLOOD	Female	19-45Y	2015	Acinetobacter spp.			Resistant	Resistant		Resistant	Resistant	Resistant	Resistant	Resistant		Resistant	Resistant				Resistant	Resistant					Resistant		Resistant	Resistant	Resistant	Resistant			Sensitive		Resistant
Lahore	BLOOD	Male	19-45Y	2012	Coagulase negative Staphylococcus spp.	Resistant	Resistant	Sensitive	Sensitive		Sensitive	Sensitive	Sensitive	Sensitive	Sensitive	Sensitive	Sensitive	Sensitive	Sensitive	Sensitive	Sensitive			Sensitive		Resistant	Resistant	Resistant		Resistant	Resistant	Resistant	Resistant	Sensitive	Resistant			Resistant
Lahore	BLOOD	Female	19-45Y	2011	Streptococcus spp.	Sensitive	Sensitive	Sensitive	Sensitive		Sensitive						Sensitive	Sensitive	Sensitive	Sensitive	Sensitive							Sensitive		Sensitive	Sensitive	Sensitive	Resistant
Lahore	CSF	Male	19-45Y	2015	Streptococcus faecalis	Resistant	Resistant				Resistant	Resistant												Resistant				Sensitive		Resistant	Resistant	Resistant
Lahore	BLOOD	Female	19-45Y	2014	Coagulase negative Staphylococcus spp.	Resistant	Resistant	Resistant	Resistant		Resistant	Resistant	Resistant	Resistant	Resistant	Resistant	Resistant	Resistant	Resistant	Resistant	Resistant	Resistant	Resistant	Resistant	Resistant	Resistant	Resistant	Sensitive		Resistant	Resistant	Resistant	Resistant	Resistant	Resistant			Resistant
Lahore	BLOOD	Male	19-45Y	2013	Staphylococcus aureus	Resistant	Resistant	Sensitive	Sensitive		Sensitive	Sensitive	Sensitive	Sensitive	Sensitive	Sensitive	Sensitive	Sensitive	Sensitive	Sensitive	Sensitive	Sensitive				Sensitive	Sensitive			Sensitive		Sensitive	Resistant	Sensitive	Sensitive
Lahore	BLOOD	Female	19-45Y	2012	Escherichia coli			Sensitive	Sensitive		Resistant		Resistant	Resistant	Resistant	Resistant	Resistant	Resistant	Resistant	Resistant	Resistant	Resistant	Sensitive	Sensitive	Resistant			Resistant		Resistant	Resistant	Resistant	Resistant			Sensitive	Sensitive	Resistant
Lahore	BLOOD	Female	19-45Y	2012	Escherichia coli			Sensitive	Sensitive		Resistant		Resistant	Resistant	Resistant	Resistant	Resistant	Resistant	Resistant	Resistant	Resistant		Sensitive	Sensitive	Resistant			Resistant		Sensitive	Sensitive	Sensitive	Resistant			Sensitive	Sensitive	Sensitive
Lahore	CSF	Female	46-65Y	2011	Coagulase negative Staphylococcus spp.	Resistant	Resistant	Resistant	Resistant		Resistant						Resistant	Resistant	Resistant	Resistant	Resistant		Sensitive	Sensitive	Sensitive	Resistant	Resistant	Sensitive		Resistant	Resistant	Resistant	Resistant	Sensitive
Lahore	BLOOD	Male	46-65Y	2012	Escherichia coli			Sensitive	Sensitive		Resistant		Sensitive	Resistant	Resistant	Resistant	Resistant	Resistant	Resistant	Resistant	Resistant		Sensitive	Sensitive	Resistant			Resistant		Sensitive	Sensitive	Sensitive				Sensitive	Sensitive	Sensitive
Lahore	BLOOD	Male	19-45Y	2011	Pseudomonas spp.	Resistant	Resistant	Resistant	Resistant	Sensitive	Resistant		Sensitive		Sensitive	Resistant	Sensitive	Sensitive	Resistant	Resistant	Resistant		Sensitive	Resistant	Resistant			Sensitive		Sensitive	Sensitive	Sensitive	Sensitive			Sensitive	Sensitive	Sensitive
Lahore	BLOOD	Male	46-65Y	2011	Coagulase negative Staphylococcus spp.	Resistant	Resistant	Resistant	Resistant	Resistant	Resistant	Resistant					Resistant	Resistant	Resistant	Resistant	Resistant		Sensitive	Sensitive	Sensitive			Sensitive		Resistant	Resistant	Resistant	Resistant	Sensitive
Lahore	BLOOD	Female	>65Y	2011	Staphylococcus aureus	Resistant	Resistant	Resistant	Resistant		Resistant						Resistant	Resistant	Resistant	Resistant	Resistant		Resistant	Resistant	Resistant	Sensitive	Sensitive	Sensitive		Sensitive	Sensitive	Sensitive	Resistant	Sensitive
Lahore	BLOOD	Female	46-65Y	2012	Escherichia coli			Sensitive	Sensitive		Resistant		Resistant	Resistant	Resistant	Resistant	Resistant	Resistant	Resistant	Resistant	Resistant	Resistant	Sensitive	Resistant	Resistant			Resistant		Resistant	Resistant	Resistant	Resistant			Sensitive	Sensitive	Resistant
Lahore	BLOOD	Male	46-65Y	2011	Staphylococcus aureus	Resistant	Resistant	Resistant	Resistant		Resistant						Resistant	Resistant	Resistant	Resistant	Resistant		Sensitive	Resistant	Resistant	Resistant	Resistant	Resistant		Resistant	Resistant	Resistant	Resistant	Sensitive
Lahore	BLOOD	Female	46-65Y	2015	Staphylococcus aureus	Resistant	Resistant	Resistant	Resistant		Resistant	Resistant	Resistant	Resistant	Resistant	Resistant	Resistant	Resistant	Resistant	Resistant	Resistant	Resistant	Resistant	Resistant	Resistant	Sensitive	Sensitive	Resistant		Resistant	Resistant	Resistant	Resistant	Sensitive	Sensitive			Resistant
Lahore	BLOOD	Male	46-65Y	2013	Coagulase negative Staphylococcus spp.	Resistant	Resistant	Sensitive	Sensitive		Sensitive	Sensitive	Sensitive	Sensitive	Sensitive	Sensitive	Sensitive	Sensitive	Sensitive	Sensitive	Sensitive	Sensitive	Sensitive	Resistant	Resistant	Resistant	Resistant			Resistant	Resistant	Resistant	Resistant	Resistant	Resistant			Resistant
Lahore	BLOOD	Male	6-18Y	2013	Acinetobacter spp.			Resistant	Resistant		Resistant	Resistant	Resistant	Resistant	Resistant		Resistant	Resistant				Resistant	Resistant	Resistant	Sensitive			Sensitive		Resistant	Resistant	Resistant	Resistant			Sensitive	Resistant	Resistant
Lahore	CSF	Male	6-18Y	2012	Acinetobacter spp.	Resistant	Resistant	Resistant	Resistant	Resistant	Resistant	Resistant	Resistant		Resistant	Resistant	Resistant	Resistant	Resistant	Resistant	Resistant		Resistant	Resistant	Resistant			Resistant		Resistant	Resistant	Resistant	Resistant			Sensitive	Resistant
Lahore	CSF	Male	19-45Y	2011	Escherichia coli	Resistant	Resistant	Sensitive	Sensitive	Resistant	Resistant	Resistant	Resistant		Resistant	Resistant	Resistant	Resistant	Resistant	Resistant	Resistant		Sensitive	Sensitive	Resistant			Sensitive		Sensitive	Sensitive	Sensitive	Resistant			Sensitive	Sensitive	Sensitive
Lahore	BLOOD	Male	19-45Y	2012	Staphylococcus aureus	Sensitive	Sensitive	Sensitive	Sensitive		Sensitive	Sensitive					Sensitive	Sensitive	Sensitive	Sensitive	Sensitive		Sensitive	Sensitive	Sensitive	Sensitive	Sensitive	Resistant		Sensitive	Sensitive	Sensitive	Resistant	Sensitive				Sensitive
Lahore	BLOOD	Male	6-18Y	2015	Staphylococcus aureus	Resistant	Resistant	Resistant	Resistant		Resistant	Resistant	Resistant	Resistant	Resistant	Resistant	Resistant	Resistant	Resistant	Resistant	Resistant	Resistant	Resistant	Resistant	Resistant	Resistant	Resistant	Resistant		Resistant	Resistant	Resistant	Sensitive	Resistant	Sensitive			Resistant
Lahore	BLOOD	Male	19-45Y	2013	Salmonella Paratyphi	Sensitive	Sensitive				Sensitive			Sensitive	Sensitive		Sensitive					Sensitive							Resistant	Sensitive	Sensitive	Sensitive	Sensitive					Sensitive
Lahore	CSF	Male	>65Y	2014	Escherichia coli			Sensitive	Sensitive	Resistant	Resistant	Resistant	Resistant	Resistant	Resistant	Resistant	Resistant	Resistant	Resistant	Resistant	Resistant	Resistant	Sensitive	Sensitive	Sensitive			Resistant		Resistant	Resistant	Resistant	Resistant			Sensitive	Sensitive	Resistant
Lahore	BLOOD	Male	19-45Y	2012	Salmonella Typhi	Sensitive	Sensitive	Sensitive	Sensitive	Sensitive	Sensitive	Sensitive	Sensitive		Sensitive	Sensitive	Sensitive	Sensitive	Sensitive	Sensitive	Sensitive		Sensitive	Sensitive	Sensitive			Sensitive		Sensitive	Sensitive	Sensitive	Resistant			Sensitive	Sensitive
Lahore	BLOOD	Male	19-45Y	2014	Streptococci (Alpha)	Sensitive	Sensitive	Sensitive	Sensitive				Sensitive		Sensitive			Sensitive								Sensitive	Sensitive	Sensitive			Resistant	Resistant		Resistant
Lahore	BLOOD	Male	46-65Y	2014	Coagulase negative Staphylococcus spp.	Resistant	Resistant	Resistant	Resistant		Resistant	Resistant	Resistant	Resistant	Resistant	Resistant	Resistant	Resistant	Resistant	Resistant	Resistant	Resistant	Resistant	Resistant	Resistant	Sensitive	Sensitive	Resistant		Resistant	Resistant	Resistant	Sensitive	Sensitive	Sensitive			Resistant
Lahore	CSF	Male	19-45Y	2012	Streptococcus spp.	Sensitive	Sensitive				Sensitive	Sensitive					Sensitive	Sensitive	Sensitive	Sensitive	Sensitive					Sensitive	Sensitive	Sensitive		Sensitive	Sensitive	Sensitive	Sensitive					Sensitive
Lahore	BLOOD	Male	6-18Y	2014	Streptococcus spp.	Resistant	Resistant	Resistant	Resistant				Resistant		Resistant			Resistant								Resistant	Resistant	Sensitive			Sensitive	Sensitive		Resistant
Lahore	BLOOD	Male	46-65Y	2012	Salmonella Paratyphi			Sensitive	Sensitive	Resistant	Sensitive	Sensitive	Sensitive		Sensitive	Sensitive	Sensitive	Sensitive	Sensitive	Sensitive	Sensitive		Sensitive	Resistant	Resistant			Resistant		Sensitive	Sensitive	Sensitive	Sensitive			Sensitive	Sensitive
Lahore	BLOOD	Female	46-65Y	2014	Staphylococcus aureus	Resistant	Resistant	Sensitive	Sensitive		Sensitive	Sensitive	Sensitive	Sensitive	Sensitive	Sensitive	Sensitive	Sensitive	Sensitive	Sensitive	Sensitive	Sensitive	Sensitive	Sensitive	Sensitive	Sensitive	Sensitive	Resistant		Sensitive	Sensitive	Sensitive	Sensitive	Sensitive	Sensitive			Sensitive
Lahore	BLOOD	Female	>65Y	2015	Coagulase negative Staphylococcus spp.	Sensitive	Sensitive	Sensitive	Sensitive		Sensitive	Sensitive	Sensitive	Sensitive	Sensitive	Sensitive	Sensitive	Sensitive	Sensitive	Sensitive	Sensitive	Sensitive	Sensitive	Sensitive	Resistant	Resistant	Resistant	Sensitive		Resistant	Resistant	Resistant	Resistant	Sensitive	Sensitive			Resistant
Lahore	BLOOD	Male	46-65Y	2015	Enterobacter cloacae			Resistant	Resistant	Resistant	Resistant	Resistant	Resistant	Resistant	Resistant	Resistant	Resistant	Resistant	Resistant	Resistant	Resistant	Resistant	Sensitive	Resistant	Resistant			Resistant		Resistant	Resistant	Resistant				Resistant	Resistant	Resistant
Lahore	BLOOD	Male	19-45Y	2011	Salmonella Paratyphi	Sensitive	Sensitive	Sensitive	Sensitive	Sensitive	Sensitive	Sensitive	Sensitive		Sensitive	Sensitive	Sensitive	Sensitive	Sensitive	Resistant	Resistant		Sensitive	Sensitive	Sensitive			Sensitive		Sensitive	Sensitive	Sensitive	Resistant			Sensitive	Sensitive	Sensitive
Lahore	BLOOD	Female	19-45Y	2011	Coagulase negative Staphylococcus spp.	Resistant	Resistant	Resistant	Resistant		Resistant						Resistant	Resistant	Resistant	Resistant	Resistant		Sensitive	Sensitive	Sensitive	Resistant	Resistant	Sensitive		Sensitive	Sensitive	Sensitive	Resistant	Sensitive
Lahore	BLOOD	Male	>65Y	2011	Staphylococcus aureus	Resistant	Resistant	Resistant	Resistant		Resistant						Resistant	Resistant	Resistant	Resistant	Resistant		Sensitive	Sensitive	Sensitive	Resistant	Resistant	Resistant		Resistant	Resistant	Resistant	Resistant	Resistant
Lahore	BLOOD	Female	46-65Y	2011	Pseudomonas spp.			Sensitive	Sensitive	Sensitive			Sensitive	Sensitive	Sensitive	Sensitive	Sensitive	Sensitive					Sensitive	Sensitive	Sensitive					Sensitive	Sensitive	Sensitive	Resistant			Sensitive	Sensitive
Lahore	BLOOD	Female	46-65Y	2011	Escherichia coli	Resistant	Resistant	Sensitive	Sensitive	Resistant	Resistant		Resistant		Resistant		Resistant	Resistant	Resistant	Resistant	Resistant		Sensitive	Resistant	Resistant			Resistant		Resistant	Resistant	Resistant	Resistant			Sensitive	Sensitive
Lahore	BLOOD	Male	19-45Y	2011	Pseudomonas spp.			Resistant	Resistant	Resistant			Resistant	Resistant	Resistant	Resistant	Resistant	Resistant					Resistant	Resistant	Resistant					Sensitive	Sensitive	Sensitive	Resistant				Resistant
Lahore	BLOOD	Female	19-45Y	2012	Escherichia coli			Sensitive	Sensitive		Resistant		Resistant	Resistant	Resistant	Resistant	Resistant	Resistant	Resistant	Resistant	Resistant		Sensitive	Sensitive	Sensitive			Resistant		Sensitive	Sensitive	Sensitive	Resistant			Sensitive	Sensitive	Sensitive
Lahore	BLOOD	Female	6-18Y	2015	Staphylococcus epidermidis	Resistant	Resistant	Resistant	Resistant		Resistant	Resistant	Resistant	Resistant	Resistant	Resistant	Resistant	Resistant	Resistant	Resistant	Resistant	Resistant	Sensitive	Sensitive	Sensitive	Sensitive	Sensitive	Sensitive		Sensitive	Sensitive	Sensitive	Sensitive	Sensitive	Sensitive			Sensitive
Gujranwala	BLOOD	Male	19-45Y	2015	Stenotrophomonas maltophilia												Sensitive														Sensitive		Sensitive
Sheikhupura	BLOOD	Male	19-45Y	2015	Salmonella Typhi	Sensitive	Sensitive				Sensitive	Sensitive	Sensitive	Sensitive	Sensitive		Sensitive	Sensitive				Sensitive							Resistant	Resistant	Resistant	Resistant						Resistant
Sheikhupura	CSF	Female	<5	2014	Coagulase negative Staphylococcus spp.	Resistant	Resistant	Resistant	Resistant		Resistant	Resistant	Resistant	Resistant	Resistant	Resistant	Resistant	Resistant	Resistant	Resistant	Resistant	Resistant	Resistant	Resistant	Resistant	Resistant	Resistant	Sensitive		Resistant	Resistant	Resistant	Resistant	Sensitive	Resistant			Resistant
Gujranwala	BLOOD	Female	46-65Y	2011	Coagulase negative Staphylococcus spp.	Resistant	Resistant	Resistant	Resistant		Resistant						Resistant	Resistant	Resistant	Resistant	Resistant		Resistant	Sensitive	Resistant	Resistant	Resistant	Sensitive		Resistant	Resistant	Resistant	Resistant	Sensitive
Lahore	BLOOD	Female	>65Y	2011	Coagulase negative Staphylococcus spp.	Resistant	Resistant	Resistant	Resistant		Resistant						Resistant	Resistant	Resistant	Resistant	Resistant		Resistant	Resistant	Resistant	Resistant	Resistant	Sensitive		Resistant	Resistant	Resistant	Resistant	Sensitive				Resistant
Lahore	BLOOD	Male	46-65Y	2011	Chryseomonas luteola	Resistant	Resistant	Sensitive	Sensitive	Resistant	Resistant	Resistant	Sensitive		Sensitive	Sensitive	Sensitive	Sensitive	Sensitive	Sensitive	Sensitive		Sensitive	Sensitive	Sensitive			Resistant		Sensitive	Sensitive	Sensitive	Resistant			Sensitive	Sensitive
Lahore	BLOOD	Male	>65Y	2014	Coagulase negative Staphylococcus spp.	Resistant	Resistant	Sensitive	Sensitive		Sensitive	Sensitive	Sensitive	Sensitive	Sensitive	Sensitive	Sensitive	Sensitive	Sensitive	Sensitive	Sensitive	Sensitive	Sensitive	Sensitive	Sensitive	Sensitive	Sensitive	Sensitive		Sensitive	Sensitive	Sensitive	Resistant	Sensitive	Sensitive			Sensitive
Lahore	BLOOD	Female	6-18Y	2015	Staphylococcus aureus	Resistant	Resistant	Sensitive	Sensitive		Sensitive	Sensitive	Sensitive	Sensitive	Sensitive	Sensitive	Sensitive	Sensitive	Sensitive	Sensitive	Sensitive	Sensitive	Sensitive	Sensitive	Sensitive	Sensitive	Sensitive	Sensitive		Sensitive	Sensitive	Sensitive	Sensitive	Sensitive	Sensitive			Sensitive
Lahore	BLOOD	Female	19-45Y	2014	Salmonella Typhi	Sensitive	Sensitive				Sensitive	Sensitive		Sensitive	Sensitive		Sensitive	Sensitive				Sensitive							Sensitive	Sensitive	Sensitive	Sensitive	Resistant					Sensitive
Lahore	BLOOD	Male	<5	2012	Staphylococcus aureus	Resistant	Resistant	Resistant	Resistant		Resistant	Resistant					Resistant	Resistant	Resistant	Resistant	Resistant		Resistant	Resistant	Resistant			Resistant		Resistant	Resistant	Resistant	Sensitive	Resistant				Resistant
Lahore	CSF	Female	19-45Y	2013	Acinetobacter spp.			Resistant	Resistant		Resistant	Resistant	Resistant	Resistant	Resistant		Resistant	Resistant				Resistant	Resistant	Resistant	Sensitive					Resistant	Resistant	Resistant	Resistant			Sensitive	Resistant	Resistant
Lahore	BLOOD	Female	19-45Y	2015	Staphylococcus epidermidis	Resistant	Resistant	Resistant	Resistant		Resistant	Resistant	Resistant	Resistant	Resistant	Resistant	Resistant	Resistant	Resistant	Resistant	Resistant	Resistant	Sensitive	Sensitive	Sensitive	Resistant	Resistant			Resistant	Resistant	Resistant	Resistant	Resistant	Sensitive			Resistant
Lahore	BLOOD	Male	19-45Y	2013	Escherichia coli			Sensitive	Sensitive		Resistant		Resistant	Resistant	Resistant	Resistant	Resistant	Resistant	Resistant	Resistant	Resistant	Resistant	Sensitive	Resistant	Resistant			Resistant		Resistant	Resistant	Resistant	Resistant			Sensitive	Sensitive	Resistant
Lahore	BLOOD	Female	<5	2011	Coagulase negative Staphylococcus spp.	Resistant	Resistant	Resistant	Resistant		Resistant						Resistant	Resistant	Resistant	Resistant	Resistant		Sensitive	Sensitive	Sensitive	Resistant	Resistant	Sensitive		Resistant	Resistant	Resistant	Resistant	Sensitive
Lahore	BLOOD	Female	19-45Y	2011	Salmonella Paratyphi	Sensitive	Sensitive	Sensitive	Sensitive	Sensitive	Sensitive		Sensitive		Sensitive	Sensitive	Sensitive	Sensitive	Sensitive	Sensitive	Sensitive		Sensitive	Sensitive	Sensitive			Resistant		Sensitive	Sensitive	Sensitive	Resistant			Sensitive	Sensitive
Lahore	BLOOD	Male	>65Y	2012	Escherichia coli			Sensitive	Sensitive		Resistant		Resistant	Resistant	Resistant	Resistant	Resistant	Resistant	Resistant	Resistant	Resistant		Sensitive	Resistant	Resistant			Resistant		Resistant	Resistant	Resistant	Resistant			Sensitive	Sensitive	Resistant
Kasur	CSF	Female	6-18Y	2012	Streptococcus pneumoniae	Sensitive	Sensitive				Sensitive	Sensitive														Sensitive	Sensitive	Sensitive		Sensitive	Sensitive	Sensitive	Resistant					Sensitive
Kasur	BLOOD	Male	6-18Y	2015	Escherichia coli			Sensitive	Sensitive	Resistant	Resistant	Resistant	Resistant	Resistant	Resistant	Resistant	Resistant	Resistant	Resistant	Resistant	Resistant	Resistant	Sensitive	Sensitive	Sensitive					Sensitive	Sensitive	Sensitive	Resistant			Sensitive	Sensitive	Sensitive
Sahiwal	BLOOD	Male	46-65Y	2015	Streptococcus faecalis	Sensitive	Sensitive				Sensitive	Sensitive												Sensitive				Resistant		Resistant	Resistant	Resistant
Lahore	BLOOD	Male	46-65Y	2015	Klebsiella pneumoniae			Sensitive	Sensitive	Sensitive	Sensitive	Sensitive	Sensitive	Sensitive	Sensitive	Resistant	Sensitive	Sensitive	Resistant	Resistant	Resistant	Sensitive	Sensitive	Sensitive	Sensitive					Resistant	Resistant	Resistant	Resistant			Sensitive	Sensitive	Resistant
Lahore	BLOOD	Male	46-65Y	2015	Staphylococcus aureus	Resistant	Resistant	Resistant	Resistant		Resistant	Resistant	Resistant	Resistant	Resistant	Resistant	Resistant	Resistant	Resistant	Resistant	Resistant	Resistant	Resistant	Resistant	Resistant	Resistant	Resistant	Sensitive		Resistant	Resistant	Resistant	Sensitive	Resistant	Resistant			Resistant
Lahore	BLOOD	Female	46-65Y	2015	Coagulase negative Staphylococcus spp.	Sensitive	Sensitive	Sensitive	Sensitive		Sensitive	Sensitive	Sensitive	Sensitive	Sensitive	Sensitive	Sensitive	Sensitive	Sensitive	Sensitive	Sensitive	Sensitive	Sensitive	Sensitive	Sensitive	Sensitive	Sensitive	Resistant		Resistant	Resistant	Resistant	Sensitive	Resistant	Resistant			Resistant
Lahore	BLOOD	Male	46-65Y	2015	Escherichia coli			Sensitive	Sensitive	Resistant	Resistant	Resistant	Resistant	Resistant	Resistant	Resistant	Resistant	Resistant	Resistant	Resistant	Resistant	Resistant	Sensitive	Sensitive	Resistant			Resistant		Resistant	Resistant	Resistant	Resistant			Sensitive	Sensitive	Resistant
Lahore	BLOOD	Male	>65Y	2012	Coagulase negative Staphylococcus spp.	Resistant	Resistant	Resistant	Resistant		Resistant		Resistant	Resistant	Resistant	Resistant	Resistant	Resistant	Resistant	Resistant	Resistant			Resistant		Resistant	Resistant	Resistant		Resistant	Resistant	Resistant	Resistant	Sensitive	Sensitive			Resistant
Lahore	BLOOD	Male	19-45Y	2011	Pseudomonas spp.	Resistant	Resistant	Sensitive	Sensitive	Resistant	Resistant		Resistant		Resistant	Resistant	Resistant	Resistant	Resistant	Resistant	Resistant		Resistant	Resistant	Resistant			Resistant		Sensitive	Sensitive	Sensitive	Resistant			Resistant	Resistant	Sensitive
Lahore	BLOOD	Male	19-45Y	2014	Coagulase negative Staphylococcus spp.	Resistant	Resistant	Resistant	Resistant		Resistant	Resistant	Resistant	Resistant	Resistant	Resistant	Resistant	Resistant	Resistant	Resistant	Resistant	Resistant	Sensitive	Resistant	Resistant	Resistant	Resistant	Sensitive		Resistant	Resistant	Resistant	Sensitive	Resistant	Sensitive			Resistant
Lahore	CSF	Male	19-45Y	2015	Acinetobacter spp.			Resistant	Resistant	Resistant	Resistant	Resistant	Resistant	Resistant	Resistant		Resistant	Resistant				Resistant			Sensitive			Sensitive		Resistant	Resistant	Resistant	Resistant			Sensitive	Resistant	Resistant
Lahore	BLOOD	Male	19-45Y	2011	Staphylococcus aureus	Sensitive	Sensitive	Sensitive	Sensitive		Sensitive						Sensitive	Sensitive	Sensitive	Sensitive	Sensitive		Sensitive	Sensitive	Sensitive	Sensitive	Sensitive	Sensitive		Sensitive	Sensitive	Sensitive	Resistant	Sensitive	Sensitive
Lahore	BLOOD	Male	19-45Y	2013	Escherichia coli			Sensitive	Sensitive		Resistant		Sensitive	Resistant	Resistant	Resistant	Resistant	Resistant	Resistant	Resistant	Resistant	Resistant	Sensitive	Resistant	Resistant			Sensitive		Resistant	Resistant	Resistant	Resistant			Sensitive	Sensitive	Resistant
Lahore	CSF	Female	<5	2011	Klebsiella pneumoniae	Resistant	Resistant	Sensitive	Sensitive	Resistant	Resistant		Resistant		Resistant		Resistant	Resistant	Resistant	Resistant	Resistant		Resistant	Resistant	Resistant			Resistant		Resistant	Resistant	Resistant	Resistant			Sensitive	Sensitive
Lahore	BLOOD	Male	19-45Y	2014	Escherichia coli			Sensitive	Sensitive	Sensitive	Sensitive	Sensitive	Sensitive	Sensitive	Sensitive	Sensitive	Sensitive	Sensitive	Resistant	Resistant	Sensitive	Sensitive	Sensitive	Sensitive	Sensitive			Resistant		Resistant	Resistant	Resistant	Resistant			Sensitive	Sensitive	Resistant
Lahore	BLOOD	Male	6-18Y	2015	Salmonella Typhi	Resistant	Resistant							Sensitive	Sensitive		Sensitive	Sensitive				Sensitive							Resistant	Resistant	Resistant	Resistant	Resistant					Resistant
Lahore	BLOOD	Male	19-45Y	2013	Coagulase negative Staphylococcus spp.	Resistant	Resistant	Sensitive	Sensitive		Resistant	Resistant	Resistant	Resistant	Resistant	Resistant	Resistant	Resistant	Resistant	Resistant	Resistant	Resistant	Sensitive	Resistant	Resistant	Resistant	Resistant	Resistant		Resistant	Resistant	Resistant	Resistant	Resistant	Sensitive			Resistant
Lahore	BLOOD	Male	>65Y	2012	Pseudomonas spp.			Sensitive	Sensitive	Sensitive			Resistant	Resistant	Sensitive	Resistant	Sensitive	Sensitive					Sensitive	Sensitive	Sensitive					Sensitive	Resistant	Resistant	Sensitive			Sensitive	Sensitive
Lahore	BLOOD	Female	46-65Y	2012	Staphylococcus aureus	Resistant	Resistant	Resistant	Resistant		Resistant	Resistant					Resistant	Resistant	Resistant	Resistant	Resistant		Sensitive	Resistant	Resistant	Sensitive	Resistant	Resistant		Sensitive	Resistant	Resistant	Resistant	Sensitive				Resistant
Lahore	BLOOD	Male	46-65Y	2015	Staphylococcus aureus	Resistant	Resistant	Resistant	Resistant		Resistant	Resistant	Resistant	Resistant	Resistant	Resistant	Resistant	Resistant	Resistant	Resistant	Resistant	Resistant	Resistant	Resistant	Resistant	Resistant	Resistant	Sensitive		Resistant	Resistant	Resistant	Sensitive	Resistant	Resistant			Resistant
Lahore	BLOOD	Female	19-45Y	2012	Escherichia coli			Sensitive	Sensitive		Resistant		Sensitive	Sensitive	Sensitive	Resistant	Sensitive	Sensitive	Resistant	Resistant	Resistant	Sensitive	Sensitive	Sensitive	Sensitive			Resistant		Resistant	Resistant	Resistant	Sensitive			Sensitive	Sensitive	Resistant
Lahore	BLOOD	Female	6-18Y	2015	Salmonella Paratyphi	Sensitive	Sensitive				Sensitive	Sensitive	Sensitive	Sensitive	Sensitive		Sensitive	Sensitive				Sensitive							Resistant	Intermediate	Intermediate	Intermediate						Intermediate
Lahore	BLOOD	Female	19-45Y	2014	Coagulase negative Staphylococcus spp.	Resistant	Resistant	Resistant	Resistant		Resistant	Resistant	Resistant	Resistant	Resistant	Resistant	Resistant	Resistant	Resistant	Resistant	Resistant	Resistant	Sensitive	Sensitive	Sensitive	Resistant	Resistant	Resistant		Resistant	Resistant	Resistant	Resistant	Sensitive	Sensitive			Resistant
Lahore	BLOOD	Male	19-45Y	2013	Coagulase negative Staphylococcus spp.	Resistant	Resistant	Sensitive	Sensitive		Resistant		Resistant	Resistant	Resistant	Resistant	Resistant	Resistant	Resistant	Resistant	Resistant	Resistant		Resistant		Resistant	Resistant			Resistant	Resistant	Resistant	Resistant	Sensitive	Sensitive			Resistant
Lahore	CSF	Female	19-45Y	2015	Acinetobacter spp.			Resistant	Resistant		Resistant	Resistant	Resistant	Resistant	Resistant		Resistant	Resistant				Resistant	Resistant	Resistant	Resistant			Resistant		Resistant	Resistant	Resistant	Resistant			Sensitive	Resistant	Resistant
Lahore	BLOOD	Male	19-45Y	2013	Klebsiella pneumoniae			Sensitive	Sensitive	Resistant	Resistant	Resistant	Resistant	Resistant	Resistant	Resistant	Resistant	Resistant	Resistant	Resistant	Resistant	Resistant	Sensitive	Resistant	Resistant			Sensitive		Resistant	Resistant	Resistant	Resistant			Sensitive	Sensitive	Resistant
Lahore	BLOOD	Male	46-65Y	2015	Staphylococcus epidermidis	Resistant	Resistant	Resistant	Resistant		Resistant	Resistant	Resistant	Resistant	Resistant	Resistant	Resistant	Resistant	Resistant	Resistant	Resistant	Resistant	Sensitive	Sensitive	Sensitive					Sensitive	Sensitive	Sensitive	Resistant	Sensitive	Sensitive			Sensitive
Lahore	BLOOD	Male	19-45Y	2015	Streptococcus faecalis	Sensitive	Sensitive				Sensitive	Sensitive												Resistant				Sensitive		Resistant	Resistant	Resistant
Lahore	BLOOD	Male	19-45Y	2012	Salmonella Paratyphi			Sensitive	Sensitive		Sensitive		Sensitive	Sensitive	Sensitive	Resistant	Sensitive	Sensitive	Resistant	Resistant	Resistant		Sensitive	Sensitive	Sensitive			Resistant		Sensitive	Sensitive	Sensitive	Resistant			Sensitive	Sensitive	Sensitive
Lahore	BLOOD	Male	46-65Y	2013	Stenotrophomonas maltophilia									Resistant	Resistant		Resistant	Resistant				Resistant						Resistant			Resistant		Resistant
Lahore	BLOOD	Female	19-45Y	2015	Coagulase negative Staphylococcus spp.	Resistant	Resistant	Resistant	Resistant		Resistant	Resistant	Resistant	Resistant	Resistant	Resistant	Resistant	Resistant	Resistant	Resistant	Resistant	Resistant	Sensitive	Sensitive	Sensitive	Sensitive	Sensitive	Sensitive		Resistant	Resistant	Resistant	Sensitive	Sensitive	Resistant			Resistant
Lahore	BLOOD	Male	46-65Y	2013	Staphylococcus aureus	Resistant	Resistant	Resistant	Resistant		Resistant	Resistant	Resistant	Resistant	Resistant	Resistant	Resistant	Resistant	Resistant	Resistant	Resistant	Resistant	Resistant	Resistant	Resistant	Resistant	Resistant	Resistant		Resistant	Resistant	Resistant	Sensitive	Resistant	Resistant			Resistant
Lahore	BLOOD	Male	19-45Y	2014	Coagulase negative Staphylococcus spp.	Resistant	Resistant	Resistant	Resistant		Resistant	Resistant	Resistant	Resistant	Resistant	Resistant	Resistant	Resistant	Resistant	Resistant	Resistant	Resistant	Sensitive	Resistant	Resistant	Resistant	Resistant	Sensitive		Sensitive	Sensitive	Sensitive	Resistant	Resistant	Sensitive			Sensitive
Lahore	BLOOD	Female	46-65Y	2012	Coagulase negative Staphylococcus spp.	Resistant	Resistant	Resistant	Resistant		Resistant		Resistant	Resistant	Resistant	Resistant	Resistant	Resistant	Resistant	Resistant	Resistant			Resistant		Resistant	Resistant	Resistant		Resistant	Resistant	Resistant	Resistant	Sensitive	Resistant			Resistant
Lahore	BLOOD	Male	46-65Y	2015	Staphylococcus epidermidis	Resistant	Resistant	Resistant	Resistant		Resistant	Resistant	Resistant	Resistant	Resistant	Resistant	Resistant	Resistant	Resistant	Resistant	Resistant	Resistant	Sensitive	Resistant	Resistant	Resistant	Resistant	Sensitive		Resistant	Resistant	Resistant		Resistant	Sensitive			Resistant
Lahore	BLOOD	Male	>65Y	2014	Coagulase negative Staphylococcus spp.	Sensitive	Sensitive	Sensitive	Sensitive		Sensitive	Sensitive	Sensitive	Sensitive	Sensitive	Sensitive	Sensitive	Sensitive	Sensitive	Sensitive	Sensitive	Sensitive	Sensitive	Sensitive	Sensitive	Resistant	Resistant	Sensitive		Resistant	Resistant	Resistant	Resistant	Sensitive	Sensitive			Resistant
Lahore	BLOOD	Male	19-45Y	2015	Coagulase negative Staphylococcus spp.	Resistant	Resistant	Resistant	Resistant		Resistant	Resistant	Resistant	Resistant	Resistant	Resistant	Resistant	Resistant	Resistant	Resistant	Resistant	Resistant	Sensitive	Resistant	Resistant			Sensitive		Resistant	Resistant	Resistant	Sensitive	Sensitive	Sensitive			Resistant
Lahore	BLOOD	Male	19-45Y	2015	Salmonella Typhi	Sensitive	Sensitive				Sensitive	Sensitive	Sensitive	Sensitive	Sensitive		Sensitive	Sensitive				Sensitive							Resistant		Intermediate	Intermediate	Sensitive					Intermediate
Lahore	BLOOD	Female	19-45Y	2015	Staphylococcus epidermidis	Sensitive	Sensitive	Sensitive	Sensitive		Sensitive	Sensitive	Sensitive	Sensitive	Sensitive	Sensitive	Sensitive	Sensitive	Sensitive	Sensitive	Sensitive	Sensitive	Sensitive	Sensitive	Sensitive	Resistant	Resistant			Sensitive	Sensitive	Sensitive	Resistant	Sensitive	Sensitive			Sensitive
Lahore	BLOOD	Female	19-45Y	2014	Coagulase negative Staphylococcus spp.	Sensitive	Sensitive	Sensitive	Sensitive		Sensitive	Sensitive	Sensitive	Sensitive	Sensitive	Sensitive	Sensitive	Sensitive	Sensitive	Sensitive	Sensitive	Sensitive	Sensitive	Sensitive	Sensitive	Resistant	Resistant	Resistant		Sensitive	Sensitive	Sensitive	Sensitive	Sensitive	Resistant			Sensitive
Lahore	CSF	Male	19-45Y	2014	Acinetobacter spp.			Resistant	Resistant		Resistant	Resistant	Resistant	Resistant	Resistant		Resistant	Resistant				Resistant	Resistant	Resistant	Resistant			Sensitive		Resistant	Resistant	Resistant	Resistant			Sensitive	Resistant	Resistant
Lahore	BLOOD	Female	19-45Y	2015	Klebsiella pneumoniae			Resistant	Resistant	Sensitive	Resistant	Resistant	Resistant	Resistant	Resistant		Resistant	Resistant	Resistant	Resistant	Resistant	Resistant	Sensitive	Sensitive	Resistant			Sensitive		Sensitive	Sensitive	Sensitive	Sensitive			Resistant	Resistant	Sensitive
Lahore	BLOOD	Male	19-45Y	2015	Staphylococcus epidermidis	Resistant	Resistant	Resistant	Resistant		Resistant	Resistant	Resistant	Resistant	Resistant	Resistant	Resistant	Resistant	Resistant	Resistant	Resistant	Resistant	Resistant	Resistant	Resistant	Resistant	Resistant	Sensitive		Resistant	Resistant	Resistant	Sensitive	Resistant	Sensitive			Resistant
Lahore	BLOOD	Male	19-45Y	2015	Coagulase negative Staphylococcus spp.	Resistant	Resistant	Resistant	Resistant		Resistant	Resistant	Resistant	Resistant	Resistant	Resistant	Resistant	Resistant	Resistant	Resistant	Resistant	Resistant	Resistant	Resistant	Resistant	Resistant	Resistant	Sensitive		Resistant	Resistant	Resistant	Resistant	Resistant	Resistant			Resistant
Lahore	BLOOD	Female	19-45Y	2015	Staphylococcus epidermidis	Resistant	Resistant	Sensitive	Sensitive		Sensitive	Sensitive	Sensitive	Sensitive	Sensitive	Sensitive	Sensitive	Sensitive	Sensitive	Sensitive	Sensitive	Sensitive	Sensitive	Sensitive	Sensitive	Sensitive	Sensitive	Sensitive		Sensitive	Sensitive	Sensitive	Resistant	Sensitive	Sensitive			Sensitive
Lahore	BLOOD	Male	46-65Y	2015	Escherichia coli			Sensitive	Sensitive	Sensitive	Sensitive	Sensitive	Sensitive	Sensitive	Sensitive	Sensitive	Sensitive	Sensitive	Resistant	Resistant	Sensitive	Sensitive	Sensitive	Sensitive	Sensitive			Sensitive		Sensitive	Sensitive	Sensitive	Sensitive			Sensitive	Sensitive	Sensitive
Lahore	BLOOD	Male	19-45Y	2014	Klebsiella pneumoniae			Resistant	Resistant	Resistant	Resistant	Resistant	Resistant	Resistant	Resistant	Resistant	Resistant	Resistant	Resistant	Resistant	Resistant	Resistant	Sensitive	Sensitive	Resistant			Sensitive		Resistant	Resistant	Resistant	Resistant			Sensitive	Sensitive	Resistant
Lahore	BLOOD	Female	46-65Y	2015	Coagulase negative Staphylococcus spp.	Sensitive	Sensitive	Sensitive	Sensitive		Sensitive	Sensitive	Sensitive	Sensitive	Sensitive	Sensitive	Sensitive	Sensitive	Sensitive	Sensitive	Sensitive	Sensitive	Sensitive	Sensitive	Sensitive	Resistant	Resistant	Sensitive		Resistant	Resistant	Resistant	Sensitive	Sensitive	Sensitive			Resistant
Lahore	BLOOD	Male	19-45Y	2015	Coagulase negative Staphylococcus spp.	Resistant	Resistant	Resistant	Resistant		Resistant	Resistant	Resistant	Resistant	Resistant	Resistant	Resistant	Resistant	Resistant	Resistant	Resistant	Resistant	Sensitive	Resistant	Resistant	Resistant	Resistant	Sensitive		Resistant	Resistant	Resistant	Sensitive	Sensitive	Resistant			Resistant
Lahore	BLOOD	Male	19-45Y	2015	Coagulase negative Staphylococcus spp.	Resistant	Resistant	Resistant	Resistant		Resistant	Resistant	Resistant	Resistant	Resistant	Resistant	Resistant	Resistant	Resistant	Resistant	Resistant	Resistant	Sensitive	Resistant	Resistant	Resistant	Resistant	Sensitive		Resistant	Resistant	Resistant	Resistant	Sensitive	Sensitive			Resistant
Lahore	BLOOD	Male	19-45Y	2015	Escherichia coli			Resistant	Resistant	Resistant	Resistant	Resistant	Resistant	Resistant	Resistant	Resistant	Resistant	Resistant	Resistant	Resistant	Resistant	Resistant		Resistant	Resistant					Resistant	Resistant	Resistant	Resistant			Resistant	Resistant	Resistant
Lahore	BLOOD	Male	19-45Y	2015	Salmonella Typhi	Sensitive	Sensitive				Sensitive	Sensitive		Sensitive	Sensitive		Sensitive	Sensitive				Sensitive							Resistant	Resistant	Resistant	Resistant	Resistant					Resistant
Lahore	BLOOD	Female	46-65Y	2015	Coagulase negative Staphylococcus spp.	Resistant	Resistant	Sensitive	Sensitive		Sensitive	Sensitive	Sensitive	Sensitive	Sensitive	Sensitive	Sensitive	Sensitive	Sensitive	Sensitive	Sensitive	Sensitive	Sensitive	Sensitive	Sensitive	Sensitive	Sensitive	Sensitive		Sensitive	Sensitive	Sensitive	Sensitive	Sensitive	Sensitive			Sensitive
Lahore	BLOOD	Male	<5	2015	Coagulase negative Staphylococcus spp.	Sensitive	Sensitive	Sensitive	Sensitive		Sensitive	Sensitive	Sensitive	Sensitive	Sensitive	Sensitive	Sensitive	Sensitive	Sensitive	Sensitive	Sensitive	Sensitive	Sensitive	Sensitive	Sensitive	Resistant	Resistant	Resistant		Sensitive	Sensitive	Sensitive	Resistant	Sensitive	Resistant			Sensitive
Lahore	BLOOD	Male	19-45Y	2015	Salmonella Paratyphi	Sensitive	Sensitive				Sensitive	Sensitive	Sensitive	Sensitive	Sensitive		Sensitive	Sensitive				Sensitive							Resistant		Resistant	Resistant	Sensitive					Resistant
Lahore	CSF	Female	46-65Y	2012	Streptococcus pneumoniae	Sensitive	Sensitive	Sensitive	Sensitive		Sensitive		Sensitive	Sensitive	Sensitive	Sensitive	Sensitive	Sensitive	Sensitive	Sensitive	Sensitive	Sensitive		Sensitive		Resistant	Resistant	Sensitive		Sensitive	Sensitive	Sensitive	Resistant	Sensitive	Sensitive			Sensitive
Faisalabad	BLOOD	Female	19-45Y	2014	Staphylococcus aureus	Resistant	Resistant	Sensitive	Sensitive		Sensitive	Sensitive	Sensitive	Sensitive	Sensitive	Sensitive	Sensitive	Sensitive	Sensitive	Sensitive	Sensitive	Sensitive	Sensitive	Resistant	Resistant	Resistant	Resistant	Sensitive		Resistant	Resistant	Resistant	Resistant	Resistant	Resistant			Resistant
Faisalabad	BLOOD	Female	19-45Y	2014	Coagulase negative Staphylococcus spp.	Sensitive	Sensitive	Sensitive	Sensitive		Sensitive	Sensitive	Sensitive	Sensitive	Sensitive	Sensitive	Sensitive	Sensitive	Sensitive	Sensitive	Sensitive	Sensitive	Sensitive	Sensitive	Sensitive	Resistant	Resistant	Resistant		Sensitive	Sensitive	Sensitive	Resistant	Sensitive	Sensitive			Sensitive
Lahore	BLOOD	Male	46-65Y	2012	Pseudomonas aeruginosa			Resistant	Resistant	Resistant			Resistant	Resistant	Resistant	Resistant	Resistant	Resistant					Resistant	Resistant	Sensitive					Resistant	Resistant	Resistant	Resistant			Resistant	Resistant
Lahore	BLOOD	Male	46-65Y	2011	Coagulase negative Staphylococcus spp.	Resistant	Resistant	Resistant	Resistant		Resistant						Resistant	Resistant	Resistant	Resistant	Resistant		Resistant	Resistant	Resistant	Resistant	Resistant	Sensitive		Resistant	Resistant	Resistant	Resistant	Resistant				Resistant
Lahore	BLOOD	Female	46-65Y	2014	Coagulase negative Staphylococcus spp.	Sensitive	Sensitive	Sensitive	Sensitive		Sensitive	Sensitive	Sensitive	Sensitive	Sensitive	Sensitive	Sensitive	Sensitive	Sensitive	Sensitive	Sensitive	Sensitive	Sensitive	Sensitive	Sensitive	Sensitive	Sensitive	Sensitive		Sensitive	Sensitive	Sensitive	Sensitive	Sensitive	Resistant			Sensitive
Lahore	BLOOD	Male	19-45Y	2013	Coagulase negative Staphylococcus spp.	Resistant	Resistant	Sensitive	Sensitive		Sensitive	Sensitive	Sensitive	Sensitive	Sensitive	Sensitive	Sensitive	Sensitive	Sensitive	Sensitive	Sensitive	Sensitive	Sensitive	Sensitive	Sensitive	Sensitive	Sensitive			Sensitive	Sensitive	Sensitive	Sensitive	Sensitive	Sensitive			Sensitive
Gujranwala	BLOOD	Male	19-45Y	2012	Salmonella Paratyphi			Sensitive	Sensitive	Sensitive	Sensitive		Sensitive	Sensitive	Sensitive	Sensitive	Sensitive	Sensitive	Sensitive	Sensitive	Sensitive		Sensitive	Sensitive	Sensitive			Resistant		Sensitive	Sensitive	Sensitive	Sensitive			Sensitive	Sensitive	Sensitive
Gujranwala	BLOOD	Male	19-45Y	2012	Salmonella Paratyphi			Sensitive	Sensitive		Sensitive		Sensitive	Sensitive	Sensitive	Resistant	Sensitive	Sensitive	Resistant	Resistant	Resistant		Sensitive	Sensitive	Sensitive			Resistant		Sensitive	Sensitive	Sensitive	Resistant			Sensitive	Sensitive	Sensitive
Lahore	BLOOD	Male	<5	2013	Coagulase negative Staphylococcus spp.	Resistant	Resistant	Resistant	Resistant		Resistant	Resistant	Resistant	Resistant	Resistant	Resistant	Resistant	Resistant	Resistant	Resistant	Resistant	Resistant		Resistant		Resistant	Resistant	Sensitive		Resistant		Resistant	Resistant	Resistant	Sensitive
Lahore	BLOOD	Male	<5	2013	Staphylococcus aureus	Resistant	Resistant	Resistant	Resistant		Resistant	Resistant	Resistant	Resistant	Resistant	Resistant	Resistant	Resistant	Resistant	Resistant	Resistant	Resistant		Resistant		Resistant	Resistant			Resistant		Resistant	Resistant	Resistant	Sensitive
Lahore	BLOOD	Male	46-65Y	2014	Pseudomonas aeruginosa			Sensitive	Sensitive	Resistant			Resistant				Resistant						Sensitive	Resistant	Resistant					Resistant	Resistant	Resistant					Resistant
Lahore	BLOOD	Female	<5	2011	Escherichia coli	Resistant	Resistant			Resistant	Resistant		Resistant		Resistant	Resistant	Resistant	Resistant	Resistant	Resistant	Resistant		Resistant	Resistant	Resistant			Resistant		Sensitive	Sensitive	Sensitive	Resistant			Sensitive	Sensitive	Sensitive
Lahore	BLOOD	Male	<5	2014	Escherichia coli			Sensitive	Sensitive	Resistant	Resistant	Resistant	Sensitive	Resistant	Resistant	Resistant	Resistant	Resistant	Resistant	Resistant	Resistant	Resistant	Resistant	Resistant	Resistant			Resistant		Resistant	Resistant	Resistant	Resistant			Sensitive	Sensitive	Resistant
Lahore	BLOOD	Male	>65Y	2011	Acinetobacter spp.	Resistant	Resistant	Sensitive	Sensitive	Resistant	Resistant				Resistant		Resistant	Resistant	Resistant	Resistant	Resistant		Resistant	Resistant	Resistant			Sensitive		Sensitive	Sensitive	Sensitive	Resistant			Sensitive
Lahore	BLOOD	Female	>65Y	2012	Escherichia coli			Sensitive	Sensitive	Resistant	Resistant		Resistant	Resistant	Resistant	Resistant	Resistant	Resistant	Resistant	Resistant	Resistant		Sensitive	Resistant	Resistant			Resistant		Resistant	Resistant	Resistant	Resistant			Sensitive	Sensitive	Resistant
Lahore	BLOOD	Female	>65Y	2015	Staphylococcus epidermidis	Resistant	Resistant	Resistant	Resistant		Resistant	Resistant	Resistant	Resistant	Resistant	Resistant	Resistant	Resistant	Resistant	Resistant	Resistant	Resistant		Resistant	Resistant	Resistant	Resistant			Resistant	Resistant	Resistant	Sensitive	Resistant	Resistant			Resistant
Lahore	BLOOD	Male	<5	2013	Coagulase negative Staphylococcus spp.	Resistant	Resistant	Sensitive	Sensitive		Resistant		Sensitive	Resistant	Resistant	Resistant	Resistant	Resistant	Resistant	Resistant	Resistant	Resistant		Resistant		Resistant	Resistant			Resistant	Resistant	Resistant	Sensitive	Sensitive	Resistant			Resistant
Lahore	BLOOD	Male	<5	2012	Klebsiella spp.			Sensitive	Sensitive		Resistant		Sensitive	Resistant	Resistant	Resistant	Resistant	Resistant	Resistant	Resistant	Resistant		Resistant	Resistant	Resistant			Resistant		Sensitive	Sensitive	Sensitive	Resistant			Sensitive	Sensitive	Sensitive
Lahore	BLOOD	Female	6-18Y	2015	Streptococcus pneumoniae	Sensitive	Sensitive	Sensitive	Sensitive		Sensitive	Sensitive	Sensitive	Sensitive	Sensitive	Sensitive	Sensitive	Sensitive	Sensitive	Sensitive	Sensitive	Sensitive	Resistant	Resistant	Resistant	Sensitive	Sensitive	Sensitive		Sensitive	Sensitive	Sensitive	Resistant	Sensitive	Sensitive			Sensitive
Lahore	BLOOD	Male	<5	2015	Staphylococcus epidermidis	Resistant	Resistant	Resistant	Resistant		Resistant	Resistant	Resistant	Resistant	Resistant	Resistant	Resistant	Resistant	Resistant	Resistant	Resistant	Resistant	Resistant	Resistant	Resistant	Resistant	Resistant			Resistant	Resistant	Resistant	Resistant	Resistant	Sensitive			Resistant
Lahore	BLOOD	Female	<5	2013	Coagulase negative Staphylococcus spp.	Resistant	Resistant	Sensitive	Sensitive		Sensitive		Sensitive	Sensitive	Sensitive	Sensitive	Sensitive	Sensitive	Sensitive	Sensitive	Sensitive	Sensitive		Sensitive		Sensitive	Sensitive	Sensitive		Sensitive	Sensitive	Sensitive	Sensitive	Sensitive	Sensitive			Sensitive
Lahore	BLOOD	Male	>65Y	2013	Coagulase negative Staphylococcus spp.	Resistant	Resistant	Sensitive	Sensitive		Resistant	Resistant	Resistant	Resistant	Resistant	Resistant	Resistant	Resistant	Resistant	Resistant	Resistant	Resistant		Resistant		Resistant	Resistant	Resistant		Resistant		Resistant		Sensitive	Resistant
Lahore	BLOOD	Female	6-18Y	2013	Pseudomonas spp.			Resistant	Resistant	Resistant			Resistant	Resistant	Resistant		Resistant	Resistant				Resistant	Resistant	Resistant	Resistant					Sensitive	Sensitive	Sensitive				Sensitive	Sensitive	Sensitive
Lahore	BLOOD	Male	<5	2015	Klebsiella pneumoniae			Sensitive	Sensitive	Resistant	Resistant	Resistant	Resistant	Resistant	Resistant	Resistant	Resistant	Resistant	Resistant	Resistant	Resistant	Resistant	Sensitive	Sensitive	Sensitive			Resistant		Sensitive	Sensitive	Sensitive	Resistant			Sensitive	Sensitive	Sensitive
Lahore	BLOOD	Male	<5	2015	Staphylococcus epidermidis	Resistant	Resistant	Resistant	Resistant		Resistant	Resistant	Resistant	Resistant	Resistant	Resistant	Resistant	Resistant	Resistant	Resistant	Resistant	Resistant	Sensitive	Sensitive	Resistant	Sensitive	Sensitive	Sensitive		Sensitive	Sensitive	Sensitive	Resistant	Sensitive	Resistant			Sensitive
Lahore	BLOOD	Male	<5	2013	Klebsiella pneumoniae			Sensitive	Sensitive	Resistant	Resistant	Resistant	Resistant	Resistant	Resistant	Resistant	Resistant	Resistant	Resistant	Resistant	Resistant	Resistant	Resistant	Resistant	Resistant			Sensitive		Sensitive	Sensitive	Sensitive	Resistant			Resistant	Resistant	Sensitive
Lahore	BLOOD	Male	19-45Y	2014	Pseudomonas spp.			Sensitive	Sensitive	Resistant			Resistant				Resistant						Resistant	Resistant	Resistant					Resistant	Resistant	Resistant					Sensitive
Lahore	BLOOD	Female	46-65Y	2013	Coagulase negative Staphylococcus spp.	Resistant	Resistant	Resistant	Resistant		Resistant	Resistant	Resistant	Resistant	Resistant	Resistant	Resistant	Resistant	Resistant	Resistant	Resistant	Resistant	Sensitive	Resistant	Resistant	Resistant	Resistant	Sensitive		Sensitive	Sensitive	Sensitive	Sensitive	Resistant	Resistant			Sensitive
Lahore	BLOOD	Female	<5	2015	Escherichia coli			Sensitive	Sensitive	Resistant	Resistant	Resistant	Resistant	Resistant	Resistant	Resistant	Resistant	Resistant	Resistant	Resistant	Resistant	Resistant	Sensitive	Resistant	Resistant			Resistant		Resistant	Resistant	Resistant	Resistant			Sensitive	Sensitive	Resistant
Lahore	BLOOD	Female	46-65Y	2014	Streptococcus faecalis	Resistant	Resistant				Resistant	Resistant												Resistant				Resistant		Resistant	Resistant
Lahore	BLOOD	Female	19-45Y	2011	Salmonella Typhi	Resistant	Resistant	Sensitive	Sensitive	Sensitive	Resistant		Sensitive		Sensitive		Sensitive	Sensitive	Resistant	Resistant	Resistant		Sensitive	Sensitive	Sensitive			Resistant		Sensitive	Sensitive	Sensitive	Resistant			Sensitive	Sensitive	Sensitive
Lahore	BLOOD	Male	<5	2012	Klebsiella spp.			Resistant	Resistant		Resistant		Resistant	Resistant	Resistant	Resistant	Resistant	Resistant	Resistant	Resistant	Resistant		Resistant	Resistant	Resistant			Resistant		Resistant	Resistant	Resistant	Resistant			Intermediate	Intermediate	Resistant
Lahore	BLOOD	Male	<5	2011	Coagulase negative Staphylococcus spp.	Sensitive	Sensitive	Sensitive	Sensitive		Sensitive						Sensitive	Sensitive	Sensitive	Sensitive	Sensitive		Sensitive	Sensitive	Sensitive	Sensitive	Sensitive	Sensitive		Sensitive	Sensitive	Sensitive	Sensitive	Sensitive				Sensitive
Lahore	BLOOD	Female	<5	2013	Coagulase negative Staphylococcus spp.	Resistant	Resistant	Sensitive	Sensitive		Sensitive	Sensitive	Sensitive	Sensitive	Sensitive	Sensitive	Sensitive	Sensitive	Sensitive	Sensitive	Sensitive	Sensitive	Sensitive	Sensitive	Sensitive	Resistant	Resistant	Sensitive		Sensitive	Sensitive	Sensitive	Sensitive	Resistant	Resistant			Sensitive
Lahore	BLOOD	Male	6-18Y	2011	Coagulase negative Staphylococcus spp.	Resistant	Resistant	Resistant	Resistant		Resistant						Resistant	Resistant	Resistant	Resistant	Resistant		Sensitive	Sensitive	Sensitive	Sensitive	Sensitive	Sensitive		Sensitive	Sensitive	Sensitive	Resistant	Sensitive
Lahore	BLOOD	Male	<5	2013	Coagulase negative Staphylococcus spp.	Resistant	Resistant	Resistant	Resistant		Resistant	Resistant	Resistant	Resistant	Resistant	Resistant	Resistant	Resistant	Resistant	Resistant	Resistant	Resistant		Resistant		Resistant	Resistant			Resistant		Resistant	Resistant	Resistant	Sensitive
Lahore	BLOOD	Female	46-65Y	2014	Coagulase negative Staphylococcus spp.	Sensitive	Sensitive	Sensitive	Sensitive		Sensitive	Sensitive	Sensitive	Sensitive	Sensitive	Sensitive	Sensitive	Sensitive	Sensitive	Sensitive	Sensitive	Sensitive	Sensitive	Sensitive	Sensitive	Resistant	Resistant	Sensitive		Sensitive	Sensitive	Sensitive	Resistant	Sensitive	Sensitive			Sensitive
Lahore	BLOOD	Female	19-45Y	2011	Acinetobacter spp.	Resistant	Resistant	Sensitive	Sensitive	Resistant	Sensitive		Sensitive	Sensitive	Sensitive	Sensitive	Sensitive	Sensitive					Sensitive	Sensitive	Sensitive			Sensitive		Sensitive	Sensitive		Resistant			Sensitive	Sensitive
Lahore	BLOOD	Female	>65Y	2011	Coagulase negative Staphylococcus spp.	Sensitive	Sensitive	Sensitive	Sensitive		Sensitive	Sensitive					Sensitive	Sensitive	Sensitive	Sensitive	Sensitive		Sensitive	Sensitive	Sensitive	Sensitive	Sensitive	Sensitive		Sensitive	Sensitive	Sensitive	Resistant	Sensitive				Sensitive
Lahore	BLOOD	Male	<5	2012	Pseudomonas spp.			Sensitive	Sensitive	Resistant			Resistant	Resistant	Resistant	Resistant	Sensitive	Resistant					Resistant	Resistant	Sensitive					Sensitive	Resistant	Resistant	Resistant			Sensitive	Sensitive
Lahore	BLOOD	Male	19-45Y	2012	Coagulase negative Staphylococcus spp.	Resistant	Resistant	Resistant	Resistant		Resistant		Resistant	Resistant	Resistant	Resistant	Resistant	Resistant	Resistant	Resistant	Resistant			Resistant		Resistant	Resistant	Resistant		Resistant	Resistant	Resistant	Sensitive	Sensitive	Resistant			Resistant
Lahore	BLOOD	Male	<5	2013	Coagulase negative Staphylococcus spp.	Resistant	Resistant	Sensitive	Sensitive		Sensitive	Sensitive	Sensitive	Sensitive	Sensitive	Sensitive	Sensitive	Sensitive	Sensitive	Sensitive	Sensitive	Sensitive				Sensitive	Sensitive	Resistant		Sensitive		Sensitive	Resistant	Sensitive	Sensitive
Lahore	BLOOD	Male	<5	2012	Klebsiella spp.			Resistant	Resistant		Resistant		Sensitive	Resistant	Resistant	Resistant	Resistant	Resistant	Resistant	Resistant	Resistant		Resistant	Resistant	Resistant			Resistant		Resistant	Resistant	Resistant	Resistant			Intermediate	Intermediate	Resistant
Lahore	BLOOD	Female	6-18Y	2015	Salmonella Typhi	Sensitive	Sensitive				Sensitive	Sensitive	Sensitive	Sensitive	Sensitive		Sensitive	Sensitive				Sensitive							Sensitive	Sensitive	Sensitive	Sensitive	Sensitive					Sensitive
Lahore	BLOOD	Male	<5	2015	Streptococcus faecalis	Sensitive	Sensitive				Sensitive	Sensitive												Sensitive				Sensitive		Sensitive	Sensitive	Sensitive
Lahore	BLOOD	Female	19-45Y	2011	Coagulase negative Staphylococcus spp.	Resistant	Resistant	Resistant	Resistant		Resistant	Resistant					Resistant	Resistant	Resistant	Resistant	Resistant		Resistant	Resistant	Resistant	Resistant	Resistant	Resistant		Resistant	Resistant	Resistant	Resistant	Sensitive
Lahore	BLOOD	Male	<5	2013	Staphylococcus aureus	Resistant	Resistant	Sensitive	Sensitive		Sensitive	Sensitive	Sensitive	Sensitive	Sensitive	Sensitive	Sensitive	Sensitive	Sensitive	Sensitive	Sensitive	Sensitive		Sensitive		Sensitive	Sensitive	Resistant		Sensitive		Sensitive		Sensitive	Sensitive
Lahore	BLOOD	Male	>65Y	2014	Streptococcus faecalis	Sensitive	Sensitive				Sensitive	Sensitive												Resistant				Resistant		Resistant	Resistant	Resistant
Lahore	BLOOD	Male	6-18Y	2011	Salmonella Typhi	Sensitive	Sensitive	Sensitive	Sensitive	Sensitive	Sensitive		Sensitive		Sensitive		Sensitive	Sensitive	Sensitive	Sensitive	Sensitive		Sensitive	Sensitive	Sensitive			Sensitive		Sensitive	Sensitive	Sensitive	Sensitive			Sensitive	Sensitive
Lahore	BLOOD	Male	>65Y	2015	Pseudomonas spp.			Sensitive	Sensitive	Resistant			Resistant				Resistant						Sensitive	Sensitive	Sensitive					Sensitive	Sensitive	Sensitive					Resistant
Lahore	CSF	Female	<5	2011	Coagulase negative Staphylococcus spp.	Resistant	Resistant	Resistant	Resistant		Resistant						Resistant	Resistant	Resistant	Resistant	Resistant		Resistant	Resistant	Resistant	Resistant	Resistant	Sensitive		Resistant	Resistant	Resistant	Resistant	Resistant
Lahore	BLOOD	Female	>65Y	2012	Escherichia coli			Sensitive	Sensitive	Resistant	Resistant		Resistant	Resistant	Resistant	Resistant	Resistant	Resistant	Resistant	Resistant	Resistant		Sensitive	Resistant	Resistant			Resistant		Resistant	Resistant	Resistant	Resistant			Sensitive	Sensitive	Resistant
Lahore	BLOOD	Female	<5	2015	Staphylococcus epidermidis	Resistant	Resistant	Resistant	Resistant		Resistant	Resistant	Resistant	Resistant	Resistant	Resistant	Resistant	Resistant	Resistant	Resistant	Resistant	Resistant	Resistant	Resistant	Resistant	Resistant	Resistant	Resistant		Resistant	Resistant	Resistant	Resistant	Sensitive	Sensitive			Resistant
Lahore	BLOOD	Male	>65Y	2015	Pseudomonas spp.			Sensitive	Sensitive	Resistant			Resistant				Resistant						Sensitive	Sensitive	Sensitive					Sensitive	Sensitive	Sensitive					Resistant
Lahore	BLOOD	Male	46-65Y	2012	Escherichia coli	Resistant	Resistant	Sensitive	Sensitive	Resistant	Resistant	Resistant	Resistant		Resistant	Resistant	Resistant	Resistant	Resistant	Resistant	Resistant		Sensitive	Resistant	Resistant			Resistant		Resistant	Resistant	Resistant	Resistant			Sensitive	Sensitive	Resistant
Lahore	BLOOD	Male	19-45Y	2015	Staphylococcus epidermidis	Resistant	Resistant	Resistant	Resistant		Resistant	Resistant	Resistant	Resistant	Resistant	Resistant	Resistant	Resistant	Resistant	Resistant	Resistant	Resistant	Sensitive	Sensitive	Resistant	Resistant	Resistant			Resistant	Resistant	Resistant	Resistant	Resistant	Resistant			Resistant
Lahore	BLOOD	Male	6-18Y	2011	Acinetobacter spp.	Resistant	Resistant	Sensitive	Sensitive	Resistant	Resistant				Sensitive		Sensitive	Sensitive	Resistant	Resistant	Resistant		Sensitive	Sensitive	Sensitive			Sensitive		Sensitive	Sensitive	Sensitive	Sensitive			Sensitive
Lahore	BLOOD	Male	46-65Y	2012	Acinetobacter spp.			Resistant	Resistant	Resistant	Resistant		Resistant	Resistant	Resistant	Resistant	Resistant	Resistant	Resistant	Resistant	Resistant		Resistant	Resistant	Resistant			Sensitive		Resistant	Resistant	Resistant	Resistant			Sensitive	Resistant	Resistant
Lahore	BLOOD	Female	<5	2013	Klebsiella pneumoniae			Resistant	Resistant	Resistant	Resistant	Resistant	Resistant	Resistant	Resistant	Resistant	Resistant	Resistant	Resistant	Resistant	Resistant	Resistant	Resistant	Resistant	Resistant			Resistant		Sensitive	Sensitive	Sensitive	Resistant			Resistant	Resistant	Sensitive
Lahore	BLOOD	Female	<5	2015	Staphylococcus epidermidis	Resistant	Resistant	Resistant	Resistant		Resistant	Resistant	Resistant	Resistant	Resistant	Resistant	Resistant	Resistant	Resistant	Resistant	Resistant	Resistant	Sensitive			Resistant	Resistant	Sensitive		Resistant	Resistant	Resistant	Sensitive	Sensitive	Sensitive			Resistant
Lahore	BLOOD	Male	>65Y	2014	Streptococcus faecalis	Sensitive	Sensitive				Sensitive	Sensitive												Resistant				Resistant		Resistant	Resistant	Resistant
Lahore	BLOOD	Male	46-65Y	2013	Pseudomonas spp.			Sensitive	Sensitive	Sensitive			Sensitive	Sensitive	Sensitive		Sensitive	Sensitive				Sensitive	Resistant	Resistant	Resistant					Resistant	Resistant	Resistant				Sensitive	Sensitive	Resistant
Lahore	BLOOD	Male	46-65Y	2014	Enterobacter cloacae			Sensitive	Sensitive	Resistant	Resistant	Resistant	Resistant	Resistant	Resistant	Resistant	Resistant	Resistant	Resistant	Resistant	Resistant	Resistant	Resistant	Resistant	Resistant			Sensitive		Resistant	Resistant	Resistant	Resistant			Sensitive	Sensitive	Resistant
Lahore	BLOOD	Male	<5	2012	Escherichia coli			Sensitive	Sensitive		Resistant		Resistant	Resistant	Resistant	Resistant	Resistant	Resistant	Resistant	Resistant	Resistant		Resistant	Resistant	Resistant			Resistant		Sensitive	Sensitive	Sensitive	Resistant			Intermediate	Intermediate	Sensitive
Lahore	BLOOD	Female	<5	2013	Escherichia coli			Sensitive	Sensitive		Resistant		Resistant	Resistant	Resistant	Resistant	Resistant	Resistant	Resistant	Resistant	Resistant	Resistant	Resistant	Resistant	Resistant			Sensitive		Resistant	Resistant	Resistant	Sensitive			Resistant	Intermediate	Resistant
Lahore	BLOOD	Female	<5	2013	Staphylococcus aureus	Resistant	Resistant	Sensitive	Sensitive		Sensitive	Sensitive	Sensitive	Sensitive	Sensitive	Sensitive	Sensitive	Sensitive	Sensitive	Sensitive	Sensitive	Sensitive	Sensitive	Sensitive	Sensitive	Sensitive	Sensitive	Sensitive		Sensitive	Sensitive	Sensitive	Sensitive	Sensitive	Sensitive			Sensitive
Lahore	BLOOD	Female	<5	2014	Streptococcus faecalis	Sensitive	Sensitive				Sensitive	Sensitive												Resistant				Resistant		Resistant	Resistant	Resistant						Resistant
Lahore	BLOOD	Female	<5	2015	Streptococcus spp.	Sensitive	Sensitive	Sensitive	Sensitive		Sensitive	Sensitive	Sensitive	Sensitive	Sensitive	Sensitive	Sensitive	Sensitive	Sensitive	Sensitive	Sensitive	Sensitive	Sensitive	Sensitive	Sensitive	Sensitive	Sensitive	Sensitive		Resistant	Resistant	Resistant	Resistant	Sensitive	Resistant			Resistant
Lahore	BLOOD	Female	<5	2013	Salmonella Typhi	Resistant	Resistant				Sensitive			Sensitive	Sensitive		Sensitive	Sensitive				Sensitive							Resistant	Resistant	Resistant	Resistant	Resistant					Resistant
Lahore	BLOOD	Female	6-18Y	2015	Salmonella Typhi	Sensitive	Sensitive				Sensitive	Sensitive	Sensitive	Sensitive	Sensitive		Sensitive	Sensitive				Sensitive							Resistant	Intermediate	Intermediate	Intermediate	Resistant					Intermediate
Lahore	BLOOD	Male	<5	2013	Coagulase negative Staphylococcus spp.	Resistant	Resistant	Resistant	Resistant		Resistant		Resistant	Resistant	Resistant	Resistant	Resistant	Resistant	Resistant	Resistant	Resistant	Resistant		Resistant		Resistant	Resistant	Resistant		Resistant	Resistant	Resistant	Resistant	Resistant	Resistant			Resistant
Lahore	BLOOD	Male	<5	2013	Klebsiella pneumoniae			Resistant	Resistant	Resistant	Resistant	Resistant	Resistant	Resistant	Resistant	Resistant	Resistant	Resistant	Resistant	Resistant	Resistant	Resistant	Resistant	Resistant	Resistant					Sensitive	Sensitive	Sensitive	Resistant			Resistant	Resistant	Sensitive
Lahore	BLOOD	Male	6-18Y	2012	Coagulase negative Staphylococcus spp.	Resistant	Resistant	Sensitive	Sensitive		Sensitive	Sensitive	Sensitive	Sensitive	Sensitive	Sensitive	Sensitive	Sensitive	Sensitive	Sensitive	Sensitive			Sensitive		Sensitive	Sensitive	Sensitive		Sensitive	Sensitive	Sensitive	Sensitive	Sensitive	Sensitive			Sensitive
Lahore	BLOOD	Male	<5	2012	Coagulase negative Staphylococcus spp.	Resistant	Resistant	Sensitive	Sensitive		Resistant		Sensitive	Sensitive	Sensitive	Resistant	Resistant	Resistant	Resistant	Resistant	Resistant			Sensitive		Resistant	Resistant	Resistant		Resistant	Resistant	Resistant	Resistant	Sensitive	Resistant			Resistant
Lahore	BLOOD	Female	<5	2013	Coagulase negative Staphylococcus spp.	Resistant	Resistant	Sensitive	Sensitive		Resistant		Sensitive	Sensitive	Resistant	Resistant	Resistant	Resistant	Resistant	Resistant	Resistant	Resistant		Resistant		Resistant	Resistant	Resistant		Resistant	Resistant	Resistant	Resistant	Sensitive	Sensitive			Resistant
Lahore	BLOOD	Male	46-65Y	2013	Streptococcus faecalis	Sensitive	Sensitive				Sensitive	Sensitive												Resistant				Resistant		Resistant		Resistant
Lahore	BLOOD	Male	<5	2012	Coagulase negative Staphylococcus spp.	Resistant	Resistant	Sensitive	Sensitive		Sensitive		Sensitive	Sensitive	Sensitive	Resistant	Sensitive	Sensitive	Resistant	Resistant	Resistant			Sensitive		Sensitive	Sensitive	Resistant		Resistant	Resistant	Resistant	Resistant	Sensitive	Sensitive			Resistant
Lahore	BLOOD	Female	46-65Y	2011	Coagulase negative Staphylococcus spp.	Resistant	Resistant	Resistant	Resistant		Resistant						Resistant	Resistant	Resistant	Resistant	Resistant		Resistant	Resistant	Resistant	Resistant	Resistant	Resistant		Resistant	Resistant	Resistant	Resistant	Sensitive
Lahore	BLOOD	Female	<5	2013	Enterobacter cloacae			Sensitive	Sensitive		Resistant		Resistant	Resistant	Resistant	Resistant	Resistant	Resistant	Resistant	Resistant	Resistant	Resistant	Resistant	Resistant	Resistant			Resistant		Sensitive	Sensitive	Sensitive	Sensitive			Intermediate	Sensitive	Sensitive
Lahore	BLOOD	Male	6-18Y	2013	Coagulase negative Staphylococcus spp.	Sensitive	Sensitive	Sensitive	Sensitive		Sensitive	Sensitive	Sensitive	Sensitive	Sensitive	Sensitive	Sensitive	Sensitive	Sensitive	Sensitive	Sensitive	Sensitive	Sensitive	Sensitive	Sensitive	Resistant	Resistant			Sensitive	Sensitive	Sensitive	Resistant	Sensitive	Sensitive			Sensitive
Lahore	BLOOD	Female	<5	2015	Staphylococcus epidermidis	Resistant	Resistant	Resistant	Resistant		Resistant	Resistant	Resistant	Resistant	Resistant	Resistant	Resistant	Resistant	Resistant	Resistant	Resistant	Resistant	Sensitive	Sensitive	Sensitive	Resistant	Resistant	Sensitive		Sensitive	Sensitive	Sensitive	Sensitive	Sensitive	Sensitive			Sensitive
Lahore	BLOOD	Female	6-18Y	2012	Salmonella Typhi	Resistant	Resistant	Sensitive	Sensitive	Resistant	Resistant	Resistant	Sensitive		Resistant	Resistant	Sensitive	Resistant	Resistant	Resistant	Resistant		Sensitive	Sensitive	Sensitive			Resistant		Resistant	Resistant	Resistant	Resistant			Sensitive	Sensitive
Lahore	BLOOD	Female	6-18Y	2015	Coagulase negative Staphylococcus spp.	Sensitive	Sensitive	Sensitive	Sensitive		Sensitive	Sensitive	Sensitive	Sensitive	Sensitive	Sensitive	Sensitive	Sensitive	Sensitive	Sensitive	Sensitive	Sensitive	Sensitive	Sensitive	Sensitive	Resistant	Resistant	Sensitive		Sensitive	Sensitive	Sensitive	Sensitive	Sensitive	Sensitive			Sensitive
Lahore	BLOOD	Female	19-45Y	2014	Coagulase negative Staphylococcus spp.	Sensitive	Sensitive	Sensitive	Sensitive		Sensitive	Sensitive	Sensitive	Sensitive	Sensitive	Sensitive	Sensitive	Sensitive	Sensitive	Sensitive	Sensitive	Sensitive	Sensitive	Sensitive	Sensitive	Resistant	Resistant	Resistant		Sensitive	Sensitive	Sensitive	Sensitive	Sensitive	Sensitive			Sensitive
Lahore	BLOOD	Male	6-18Y	2015	Salmonella Typhi			Sensitive	Sensitive	Sensitive	Sensitive	Sensitive	Sensitive	Sensitive	Sensitive	Sensitive	Sensitive	Sensitive	Sensitive	Sensitive	Sensitive	Sensitive	Sensitive	Sensitive	Sensitive			Sensitive	Sensitive	Sensitive	Sensitive	Sensitive	Sensitive			Sensitive	Sensitive	Sensitive
Lahore	BLOOD	Female	<5	2013	Streptococcus spp.	Resistant	Resistant	Sensitive	Sensitive		Resistant	Resistant	Sensitive	Sensitive	Sensitive	Resistant	Sensitive	Sensitive	Resistant	Resistant	Resistant	Sensitive		Resistant		Resistant	Resistant			Resistant		Resistant	Resistant	Resistant
Lahore	BLOOD	Female	6-18Y	2014	Coagulase negative Staphylococcus spp.	Sensitive	Sensitive	Sensitive	Sensitive		Sensitive	Sensitive	Sensitive	Sensitive	Sensitive	Sensitive	Sensitive	Sensitive	Sensitive	Sensitive	Sensitive	Sensitive	Sensitive	Sensitive	Sensitive	Sensitive	Sensitive	Sensitive		Sensitive	Sensitive	Sensitive	Sensitive	Sensitive	Sensitive			Sensitive
Lahore	BLOOD	Male	46-65Y	2011	Streptococci (Alpha)	Resistant	Resistant	Resistant	Resistant		Resistant					Resistant	Resistant	Resistant	Resistant	Resistant	Resistant			Sensitive		Resistant	Resistant	Sensitive		Sensitive	Sensitive	Sensitive	Resistant					Sensitive
Lahore	BLOOD	Male	<5	2013	Coagulase negative Staphylococcus spp.	Resistant	Resistant	Sensitive	Sensitive		Sensitive	Sensitive	Sensitive	Sensitive	Sensitive	Sensitive	Sensitive	Sensitive	Sensitive	Sensitive	Sensitive	Sensitive	Sensitive	Sensitive	Sensitive	Sensitive	Sensitive	Sensitive		Sensitive	Sensitive	Sensitive	Sensitive	Sensitive	Sensitive			Sensitive
Lahore	BLOOD	Male	6-18Y	2012	Coagulase negative Staphylococcus spp.	Resistant	Resistant	Sensitive	Sensitive		Sensitive		Sensitive	Sensitive	Sensitive	Sensitive	Sensitive	Sensitive	Resistant	Resistant	Sensitive			Sensitive		Resistant	Resistant	Resistant		Resistant	Resistant	Resistant	Resistant	Resistant	Resistant			Resistant
Lahore	BLOOD	Male	<5	2014	Coagulase negative Staphylococcus spp.	Resistant	Resistant	Resistant	Resistant		Resistant	Resistant	Resistant	Resistant	Resistant	Resistant	Resistant	Resistant	Resistant	Resistant		Resistant	Sensitive	Resistant	Resistant	Resistant	Resistant	Sensitive		Sensitive	Sensitive		Sensitive	Resistant	Resistant			Sensitive
Lahore	BLOOD	Female	6-18Y	2011	Salmonella Typhi	Resistant	Resistant	Sensitive	Sensitive	Sensitive	Sensitive		Sensitive		Sensitive	Sensitive	Sensitive	Sensitive	Sensitive	Sensitive	Sensitive		Sensitive	Sensitive	Sensitive			Resistant		Sensitive	Sensitive	Sensitive	Resistant			Sensitive	Sensitive	Sensitive
Lahore	BLOOD	Male	46-65Y	2014	Escherichia coli			Sensitive	Sensitive	Resistant	Resistant	Resistant	Resistant	Resistant	Resistant	Resistant	Resistant	Resistant	Resistant	Resistant	Resistant	Resistant	Sensitive	Resistant	Resistant			Resistant		Resistant	Resistant	Resistant	Resistant			Sensitive	Sensitive	Resistant
Lahore	BLOOD	Female	<5	2014	Coagulase negative Staphylococcus spp.	Resistant	Resistant	Sensitive	Sensitive		Sensitive	Sensitive	Sensitive	Sensitive	Sensitive	Sensitive	Sensitive	Sensitive	Sensitive	Sensitive	Sensitive	Sensitive	Sensitive	Sensitive	Sensitive	Resistant	Resistant	Sensitive		Sensitive	Sensitive	Sensitive	Resistant	Sensitive	Resistant			Sensitive
Lahore	BLOOD	Male	>65Y	2014	Escherichia coli			Sensitive	Sensitive	Resistant	Resistant	Resistant	Resistant	Resistant	Resistant	Resistant	Resistant	Resistant	Resistant	Resistant	Resistant	Resistant	Resistant	Resistant	Resistant			Resistant		Resistant	Resistant	Resistant	Resistant			Sensitive	Sensitive	Resistant
Lahore	BLOOD	Male	<5	2012	Klebsiella spp.	Resistant	Resistant	Resistant	Resistant		Resistant	Resistant	Resistant		Resistant	Resistant	Resistant	Resistant	Resistant	Resistant	Resistant		Resistant	Resistant	Resistant			Resistant		Sensitive	Sensitive	Sensitive	Resistant					Sensitive
Lahore	BLOOD	Male	<5	2015	Staphylococcus epidermidis	Resistant	Resistant	Resistant	Resistant		Resistant	Resistant	Resistant	Resistant	Resistant	Resistant	Resistant	Resistant	Resistant	Resistant	Resistant	Resistant	Sensitive	Sensitive	Sensitive	Resistant	Resistant			Sensitive	Sensitive	Sensitive	Sensitive	Sensitive	Sensitive			Sensitive
Lahore	BLOOD	Male	6-18Y	2015	Coagulase negative Staphylococcus spp.	Sensitive	Sensitive	Sensitive	Sensitive		Sensitive	Sensitive	Sensitive	Sensitive	Sensitive	Sensitive	Sensitive	Sensitive	Sensitive	Sensitive	Sensitive	Sensitive	Sensitive	Sensitive	Sensitive	Resistant	Resistant	Resistant		Sensitive	Sensitive	Sensitive	Sensitive	Sensitive	Sensitive			Sensitive
Lahore	BLOOD	Female	<5	2013	Staphylococcus aureus	Resistant	Resistant	Sensitive	Sensitive		Sensitive	Sensitive	Sensitive	Sensitive	Sensitive	Sensitive	Sensitive	Sensitive	Sensitive	Sensitive	Sensitive	Sensitive		Sensitive		Sensitive	Sensitive	Sensitive		Sensitive		Sensitive		Sensitive	Sensitive
Lahore	BLOOD	Male	<5	2015	Klebsiella pneumoniae			Sensitive	Sensitive	Resistant	Resistant	Resistant	Resistant	Resistant	Resistant	Resistant	Resistant	Resistant	Resistant	Resistant	Resistant	Resistant	Sensitive	Sensitive	Sensitive			Resistant		Resistant	Resistant	Resistant	Resistant			Sensitive	Sensitive	Resistant
Lahore	BLOOD	Female	>65Y	2015	Staphylococcus aureus	Resistant	Resistant	Sensitive	Sensitive		Sensitive	Sensitive	Sensitive	Sensitive	Sensitive	Sensitive	Sensitive	Sensitive	Sensitive	Sensitive	Sensitive	Sensitive	Sensitive	Sensitive	Sensitive	Sensitive	Sensitive	Sensitive		Resistant	Resistant	Resistant	Sensitive	Sensitive	Sensitive			Resistant
Lahore	BLOOD	Female	<5	2015	Klebsiella pneumoniae			Sensitive	Sensitive	Resistant	Resistant	Resistant	Resistant	Resistant	Resistant	Resistant	Resistant	Resistant	Resistant	Resistant	Resistant	Resistant		Resistant	Resistant					Resistant	Resistant	Resistant	Resistant			Sensitive	Sensitive	Resistant
Peshawar	BLOOD	Male	6-18Y	2014	Salmonella Typhi	Sensitive	Sensitive				Sensitive	Sensitive		Sensitive	Sensitive		Sensitive	Sensitive				Sensitive							Resistant	Resistant	Resistant	Resistant	Resistant					Resistant
Peshawar	BLOOD	Female	>65Y	2012	Coagulase negative Staphylococcus spp.	Resistant	Resistant	Resistant	Resistant		Resistant	Sensitive	Resistant	Resistant	Resistant	Resistant	Resistant	Resistant	Resistant	Resistant	Resistant		Resistant	Resistant	Resistant	Resistant	Resistant	Resistant		Resistant	Resistant	Resistant	Resistant	Sensitive	Resistant			Resistant
Peshawar	BLOOD	Female	19-45Y	2014	Coagulase negative Staphylococcus spp.	Sensitive	Sensitive	Sensitive	Sensitive		Sensitive	Sensitive	Sensitive	Sensitive	Sensitive	Sensitive	Sensitive	Sensitive	Sensitive	Sensitive	Sensitive	Sensitive	Sensitive	Sensitive	Sensitive	Resistant	Resistant	Sensitive		Sensitive	Sensitive	Sensitive	Resistant	Sensitive	Resistant			Sensitive
Peshawar	BLOOD	Male	46-65Y	2014	Coagulase negative Staphylococcus spp.	Resistant	Resistant	Resistant	Resistant		Resistant	Resistant	Resistant	Resistant	Resistant	Resistant	Resistant	Resistant	Resistant	Resistant	Resistant	Resistant	Sensitive	Sensitive	Sensitive	Resistant	Resistant	Resistant		Sensitive	Sensitive	Sensitive	Resistant	Sensitive	Resistant			Sensitive
Peshawar	BLOOD	Female	46-65Y	2014	Coagulase negative Staphylococcus spp.	Resistant	Resistant	Resistant	Resistant		Resistant	Resistant	Resistant	Resistant	Resistant	Resistant	Resistant	Resistant	Resistant	Resistant	Resistant	Resistant	Sensitive	Sensitive	Sensitive	Resistant	Resistant	Resistant		Resistant	Resistant	Resistant	Resistant	Sensitive	Resistant			Resistant
Lahore	BLOOD	Male	19-45Y	2011	Streptococcus spp.	Resistant	Resistant				Resistant	Resistant														Resistant	Resistant	Sensitive		Resistant	Resistant	Resistant	Resistant					Resistant
Lahore	BLOOD	Female	46-65Y	2013	Coagulase negative Staphylococcus spp.	Resistant	Resistant	Resistant	Resistant		Resistant		Resistant	Resistant	Resistant	Resistant	Resistant	Resistant	Resistant	Resistant	Resistant	Resistant		Resistant		Sensitive	Sensitive	Resistant		Sensitive	Sensitive	Sensitive	Sensitive	Sensitive	Sensitive			Sensitive
Gujranwala	BLOOD	Female	19-45Y	2011	Coagulase negative Staphylococcus spp.	Resistant	Resistant	Resistant	Resistant		Resistant						Resistant	Resistant	Resistant	Resistant	Resistant		Sensitive	Sensitive	Sensitive	Sensitive	Sensitive	Sensitive		Sensitive	Sensitive	Sensitive	Resistant	Sensitive
Bahawalpur	BLOOD	Male	46-65Y	2015	Pseudomonas aeruginosa			Sensitive	Sensitive	Sensitive			Sensitive				Sensitive						Sensitive	Sensitive	Sensitive					Sensitive	Sensitive	Sensitive					Sensitive
Bahawalpur	BLOOD	Female	<5	2015	Staphylococcus epidermidis	Resistant	Resistant	Resistant	Resistant		Resistant	Resistant	Resistant	Resistant	Resistant	Resistant	Resistant	Resistant	Resistant	Resistant	Resistant	Resistant	Sensitive	Resistant	Resistant	Resistant	Resistant	Sensitive		Resistant	Resistant	Resistant	Resistant	Resistant	Resistant			Resistant
Bahawalpur	BLOOD	Female	>65Y	2014	Coagulase negative Staphylococcus spp.	Resistant	Resistant	Resistant	Resistant		Resistant	Resistant	Resistant	Resistant	Resistant	Resistant	Resistant	Resistant	Resistant	Resistant	Resistant	Resistant	Sensitive	Sensitive	Sensitive	Resistant	Resistant	Sensitive		Sensitive	Sensitive	Sensitive	Sensitive	Resistant	Resistant			Sensitive
Bahawalpur	BLOOD	Female	19-45Y	2015	Streptococcus faecalis	Resistant	Resistant				Resistant	Resistant												Resistant				Sensitive		Resistant	Resistant	Resistant
Bahawalpur	BLOOD	Female	6-18Y	2015	Staphylococcus epidermidis	Sensitive	Sensitive	Sensitive	Sensitive		Sensitive	Sensitive	Sensitive	Sensitive	Sensitive	Sensitive	Sensitive	Sensitive	Sensitive	Sensitive	Sensitive	Sensitive	Sensitive	Sensitive	Sensitive	Sensitive	Sensitive	Sensitive		Sensitive	Sensitive	Sensitive	Resistant	Sensitive	Sensitive			Sensitive
Bahawalpur	BLOOD	Male	19-45Y	2013	Escherichia coli			Sensitive	Sensitive		Resistant	Resistant	Resistant	Resistant	Resistant	Resistant	Resistant	Resistant	Resistant	Resistant	Resistant	Resistant	Resistant	Resistant	Resistant			Resistant		Resistant	Resistant	Resistant	Resistant			Sensitive	Sensitive	Resistant
Bahawalpur	BLOOD	Male	>65Y	2015	Escherichia coli			Sensitive	Sensitive	Sensitive	Sensitive	Sensitive	Sensitive	Sensitive	Sensitive	Sensitive	Sensitive	Sensitive	Resistant	Resistant	Sensitive	Sensitive	Sensitive	Sensitive	Sensitive			Sensitive		Sensitive	Sensitive	Sensitive	Sensitive			Sensitive	Sensitive	Sensitive
Bahawalpur	BLOOD	Male	19-45Y	2013	Staphylococcus aureus	Resistant	Resistant	Sensitive	Sensitive		Sensitive	Sensitive	Sensitive	Sensitive	Sensitive	Sensitive	Sensitive	Sensitive	Sensitive	Sensitive	Sensitive	Sensitive		Sensitive		Sensitive	Sensitive	Sensitive		Sensitive		Sensitive		Sensitive	Sensitive
Bahawalpur	BLOOD	Male	>65Y	2014	Coagulase negative Staphylococcus spp.	Resistant	Resistant	Resistant	Resistant		Resistant	Resistant	Resistant	Resistant	Resistant	Resistant	Resistant	Resistant	Resistant	Resistant	Resistant	Resistant	Sensitive	Resistant	Resistant	Resistant	Resistant	Sensitive		Resistant	Resistant	Resistant	Resistant	Sensitive	Sensitive			Resistant
Bahawalpur	BLOOD	Male	19-45Y	2013	Staphylococcus aureus	Resistant	Resistant	Resistant	Resistant		Resistant	Resistant	Resistant	Resistant	Resistant	Resistant	Resistant	Resistant	Resistant	Resistant	Resistant	Resistant	Resistant	Resistant	Resistant	Resistant	Resistant	Sensitive		Resistant	Resistant	Resistant	Sensitive	Resistant	Resistant			Resistant
Bahawalpur	BLOOD	Male	19-45Y	2015	Staphylococcus epidermidis	Resistant	Resistant	Resistant	Resistant		Resistant	Resistant	Resistant	Resistant	Resistant	Resistant	Resistant	Resistant	Resistant	Resistant	Resistant	Resistant	Sensitive	Sensitive	Sensitive	Sensitive	Sensitive			Sensitive	Sensitive	Sensitive	Resistant	Sensitive	Sensitive			Sensitive
Lahore	BLOOD	Female	>65Y	2011	Escherichia coli	Resistant	Resistant	Sensitive	Sensitive	Resistant	Resistant	Resistant	Resistant		Resistant	Resistant	Resistant	Resistant	Resistant	Resistant	Resistant		Sensitive	Resistant	Resistant			Resistant		Resistant	Resistant	Resistant	Resistant			Sensitive	Sensitive	Resistant
Lahore	BLOOD	Female	46-65Y	2012	Salmonella Paratyphi			Sensitive	Sensitive	Resistant	Sensitive		Sensitive	Sensitive	Sensitive	Resistant	Sensitive	Sensitive	Resistant	Resistant	Resistant		Sensitive	Sensitive	Sensitive			Resistant		Resistant	Resistant	Resistant	Resistant			Sensitive	Sensitive	Resistant
Lahore	BLOOD	Male	46-65Y	2012	Escherichia coli			Sensitive	Sensitive		Resistant		Resistant	Resistant	Resistant	Resistant	Resistant	Resistant	Resistant	Resistant	Resistant		Sensitive	Resistant	Resistant			Resistant		Resistant	Resistant	Resistant	Resistant			Sensitive	Sensitive	Resistant
Lahore	BLOOD	Female	46-65Y	2015	Staphylococcus epidermidis	Sensitive	Sensitive	Sensitive	Sensitive		Sensitive	Sensitive	Sensitive	Sensitive	Sensitive	Sensitive	Sensitive	Sensitive	Sensitive	Sensitive	Sensitive	Sensitive	Sensitive	Sensitive	Sensitive	Resistant	Resistant	Sensitive		Sensitive	Sensitive	Sensitive	Resistant	Sensitive	Resistant			Sensitive
Lahore	BLOOD	Female	46-65Y	2012	Escherichia coli			Sensitive	Sensitive		Resistant		Resistant	Resistant	Resistant	Resistant	Resistant	Resistant	Resistant	Resistant	Resistant		Sensitive	Resistant	Resistant			Resistant		Resistant	Resistant	Resistant	Resistant			Sensitive	Resistant	Resistant
Lahore	BLOOD	Female	46-65Y	2013	Acinetobacter spp.			Resistant	Resistant		Resistant		Resistant	Resistant	Resistant	Resistant	Resistant	Resistant	Resistant	Resistant	Resistant		Sensitive	Resistant	Resistant					Resistant	Resistant	Resistant	Resistant			Sensitive	Resistant	Resistant
Nankana	BLOOD	Male	<5	2013	Klebsiella pneumoniae			Sensitive	Sensitive	Resistant	Resistant	Resistant	Resistant	Resistant	Resistant	Resistant	Resistant	Resistant	Resistant	Resistant	Resistant	Resistant	Resistant	Resistant	Resistant			Resistant		Resistant	Resistant	Resistant	Resistant			Sensitive	Sensitive	Resistant
Quetta	BLOOD	Female	>65Y	2011	Escherichia coli	Resistant	Resistant	Sensitive	Sensitive	Resistant	Resistant		Sensitive		Resistant	Resistant	Sensitive	Resistant	Resistant	Resistant	Resistant		Sensitive	Resistant	Resistant			Resistant		Resistant	Resistant	Resistant	Resistant			Sensitive	Sensitive	Resistant
Lahore	BLOOD	Male	<5	2014	Acinetobacter spp.			Resistant	Resistant		Resistant	Resistant	Resistant	Resistant	Resistant		Resistant	Resistant				Resistant	Sensitive	Resistant	Resistant			Sensitive		Resistant	Resistant	Resistant	Resistant			Resistant	Resistant	Resistant
Lahore	CSF	Female	6-18Y	2014	Acinetobacter spp.			Resistant	Resistant		Resistant	Resistant	Resistant	Resistant	Resistant		Resistant	Resistant				Resistant	Resistant	Resistant				Sensitive		Resistant	Resistant	Resistant	Resistant			Sensitive		Resistant
Lahore	CSF	Female	19-45Y	2015	Acinetobacter spp.			Resistant	Resistant		Resistant	Resistant	Resistant	Resistant	Resistant		Resistant	Resistant				Resistant	Resistant	Resistant	Resistant			Sensitive		Resistant	Resistant	Resistant	Resistant			Sensitive	Resistant	Resistant
Lahore	BLOOD	Male	<5	2015	Staphylococcus epidermidis	Resistant	Resistant	Resistant	Resistant		Resistant	Resistant	Resistant	Resistant	Resistant	Resistant	Resistant	Resistant	Resistant	Resistant	Resistant	Resistant	Sensitive	Sensitive	Sensitive	Resistant	Resistant			Sensitive	Sensitive	Sensitive	Resistant	Sensitive	Sensitive			Sensitive
Sargodha	BLOOD	Male	19-45Y	2013	Salmonella Paratyphi	Sensitive	Sensitive				Sensitive			Sensitive	Sensitive		Sensitive	Sensitive				Sensitive							Resistant	Resistant	Resistant	Resistant	Sensitive					Resistant
Sargodha	BLOOD	Male	19-45Y	2014	Klebsiella pneumoniae			Sensitive	Sensitive	Resistant	Resistant	Resistant	Resistant	Resistant	Resistant	Resistant	Resistant	Resistant	Resistant	Resistant	Resistant	Resistant	Sensitive	Sensitive	Sensitive			Resistant		Sensitive	Sensitive	Sensitive	Resistant			Sensitive	Sensitive	Sensitive
Sargodha	BLOOD	Male	46-65Y	2011	Coagulase negative Staphylococcus spp.	Resistant	Resistant	Resistant	Resistant		Resistant						Resistant	Resistant	Resistant	Resistant	Resistant		Resistant	Sensitive	Resistant	Resistant	Resistant	Resistant		Resistant	Resistant	Resistant	Resistant	Sensitive				Resistant
Sargodha	BLOOD	Female	19-45Y	2011	Coagulase negative Staphylococcus spp.	Resistant	Resistant	Resistant	Resistant		Resistant						Resistant	Resistant	Resistant	Resistant	Resistant		Sensitive	Sensitive	Sensitive	Resistant	Resistant	Sensitive		Resistant	Resistant	Resistant	Resistant	Sensitive				Resistant
Sargodha	BLOOD	Female	19-45Y	2011	Salmonella Typhi	Sensitive	Sensitive	Sensitive	Sensitive	Sensitive	Sensitive				Sensitive		Sensitive	Sensitive	Sensitive	Sensitive	Sensitive		Sensitive	Sensitive	Sensitive			Sensitive		Sensitive	Sensitive	Sensitive	Sensitive			Sensitive	Sensitive
Lahore	BLOOD	Female	46-65Y	2011	Coagulase negative Staphylococcus spp.	Sensitive	Sensitive	Sensitive	Sensitive		Sensitive						Sensitive	Sensitive	Sensitive	Sensitive	Sensitive		Sensitive	Sensitive	Sensitive	Sensitive	Sensitive	Sensitive		Sensitive	Sensitive	Sensitive	Resistant	Sensitive
Lahore	BLOOD	Male	<5	2015	Staphylococcus aureus	Resistant	Resistant	Resistant	Resistant		Resistant	Resistant	Resistant	Resistant	Resistant	Resistant	Resistant	Resistant	Resistant	Resistant	Resistant	Resistant	Sensitive	Sensitive	Sensitive	Sensitive	Sensitive			Sensitive	Sensitive	Sensitive	Sensitive	Sensitive	Sensitive			Sensitive
Lahore	BLOOD	Female	>65Y	2013	Coagulase negative Staphylococcus spp.	Resistant	Resistant	Sensitive	Sensitive		Sensitive	Sensitive	Sensitive	Sensitive	Sensitive	Sensitive	Sensitive	Sensitive	Sensitive	Sensitive	Sensitive	Sensitive	Sensitive	Sensitive	Sensitive	Resistant	Resistant	Sensitive		Sensitive	Sensitive	Sensitive	Sensitive	Resistant	Resistant			Sensitive
Lahore	BLOOD	Male	46-65Y	2015	Streptococcus spp.	Sensitive	Sensitive	Sensitive	Sensitive		Sensitive	Sensitive	Sensitive	Sensitive	Sensitive	Sensitive	Sensitive	Sensitive	Sensitive	Sensitive	Sensitive	Sensitive	Sensitive	Sensitive	Sensitive	Sensitive	Sensitive	Sensitive		Sensitive	Sensitive	Sensitive	Resistant	Sensitive	Sensitive			Sensitive
Lahore	BLOOD	Male	19-45Y	2015	Coagulase negative Staphylococcus spp.	Resistant	Resistant	Sensitive	Sensitive		Sensitive	Sensitive	Sensitive	Sensitive	Sensitive	Sensitive	Sensitive	Sensitive	Sensitive	Sensitive	Sensitive	Sensitive	Sensitive	Sensitive	Sensitive	Resistant	Resistant	Resistant		Sensitive	Sensitive	Sensitive	Resistant	Sensitive	Resistant			Sensitive
Lahore	BLOOD	Male	>65Y	2014	Escherichia coli			Sensitive	Sensitive		Resistant	Resistant	Sensitive	Sensitive	Sensitive	Resistant	Sensitive	Sensitive	Resistant	Resistant	Resistant	Sensitive	Sensitive	Sensitive	Sensitive			Resistant		Resistant	Resistant	Resistant	Resistant				Sensitive	Resistant
Lahore	BLOOD	Female	>65Y	2015	Staphylococcus epidermidis	Sensitive	Sensitive	Sensitive	Sensitive		Sensitive	Sensitive	Sensitive	Sensitive	Sensitive	Sensitive	Sensitive	Sensitive	Sensitive	Sensitive	Sensitive	Sensitive	Sensitive	Sensitive	Sensitive	Resistant	Resistant	Sensitive		Sensitive	Sensitive	Sensitive	Sensitive	Sensitive	Resistant			Sensitive
Rawalpindi	BLOOD	Male	19-45Y	2014	Staphylococcus aureus	Resistant	Resistant	Resistant	Resistant		Resistant	Resistant	Resistant	Resistant	Resistant	Resistant	Resistant	Resistant	Resistant	Resistant	Resistant	Resistant	Sensitive	Sensitive	Sensitive	Sensitive	Sensitive	Sensitive		Resistant	Resistant	Resistant	Resistant	Sensitive	Sensitive			Resistant
Rawalpindi	BLOOD	Male	19-45Y	2014	Staphylococcus aureus	Resistant	Resistant	Resistant	Resistant		Resistant	Resistant	Resistant	Resistant	Resistant	Resistant	Resistant	Resistant	Resistant	Resistant	Resistant	Resistant	Sensitive	Sensitive	Sensitive	Sensitive	Sensitive	Sensitive		Resistant	Resistant	Resistant	Resistant	Sensitive	Sensitive			Resistant
Rawalpindi	BLOOD	Male	46-65Y	2012	Escherichia coli			Sensitive	Sensitive		Resistant		Resistant	Resistant	Resistant	Resistant	Resistant	Resistant	Resistant	Resistant	Resistant	Resistant	Sensitive	Sensitive	Sensitive			Resistant		Resistant	Resistant	Resistant	Resistant			Sensitive	Sensitive	Resistant
Rawalpindi	BLOOD	Female	>65Y	2012	Escherichia coli			Sensitive	Sensitive		Resistant		Sensitive	Sensitive	Sensitive	Sensitive	Sensitive	Sensitive	Resistant	Resistant	Resistant		Sensitive	Sensitive	Sensitive			Resistant		Sensitive	Sensitive	Sensitive	Resistant			Sensitive	Sensitive	Sensitive
Rawalpindi	BLOOD	Female	19-45Y	2015	Coagulase negative Staphylococcus spp.	Sensitive	Sensitive	Sensitive	Sensitive		Sensitive	Sensitive	Sensitive	Sensitive	Sensitive	Sensitive	Sensitive	Sensitive	Sensitive	Sensitive	Sensitive	Sensitive	Sensitive	Sensitive	Sensitive	Sensitive	Sensitive	Sensitive		Sensitive	Sensitive	Sensitive	Sensitive	Sensitive	Sensitive			Sensitive
Rawalpindi	BLOOD	Female	19-45Y	2015	Staphylococcus aureus	Resistant	Resistant	Sensitive	Sensitive		Sensitive	Sensitive	Sensitive	Sensitive	Sensitive	Sensitive	Sensitive	Sensitive	Sensitive	Sensitive	Sensitive	Sensitive	Sensitive	Sensitive	Sensitive	Sensitive	Sensitive	Sensitive		Sensitive	Sensitive	Sensitive	Sensitive	Sensitive	Sensitive			Sensitive
Rawalpindi	BLOOD	Female	19-45Y	2014	Coagulase negative Staphylococcus spp.	Resistant	Resistant	Resistant	Resistant		Resistant	Resistant	Resistant	Resistant	Resistant	Resistant	Resistant	Resistant	Resistant	Resistant	Resistant	Resistant	Sensitive	Resistant	Resistant	Resistant	Resistant	Sensitive		Resistant	Resistant	Resistant	Sensitive	Resistant	Resistant			Resistant
Rawalpindi	CSF	Male	19-45Y	2013	Pseudomonas spp.			Resistant	Resistant				Sensitive	Resistant	Resistant		Resistant	Resistant				Resistant	Sensitive	Sensitive	Resistant					Sensitive	Sensitive	Sensitive				Sensitive	Sensitive	Sensitive
Rawalpindi	BLOOD	Male	46-65Y	2014	Staphylococcus aureus	Resistant	Resistant	Sensitive	Sensitive		Sensitive	Sensitive	Sensitive	Sensitive	Sensitive	Sensitive	Sensitive	Sensitive	Sensitive	Sensitive	Sensitive	Sensitive	Sensitive	Sensitive	Sensitive	Resistant	Resistant	Sensitive		Resistant	Resistant	Resistant	Resistant	Sensitive	Resistant			Resistant
Rawalpindi	BLOOD	Female	19-45Y	2012	Coagulase negative Staphylococcus spp.	Resistant	Resistant	Resistant	Resistant		Resistant		Resistant	Resistant	Resistant	Resistant	Resistant	Resistant	Resistant	Resistant	Resistant			Resistant		Resistant	Resistant	Sensitive		Resistant	Resistant	Resistant	Resistant	Resistant	Sensitive			Resistant
Rawalpindi	BLOOD	Female	19-45Y	2011	Salmonella Typhi	Sensitive	Sensitive	Sensitive	Sensitive	Sensitive	Sensitive		Sensitive		Sensitive	Sensitive	Sensitive	Sensitive	Sensitive	Sensitive	Sensitive		Sensitive	Sensitive	Sensitive			Resistant		Sensitive	Sensitive	Sensitive	Resistant			Sensitive	Sensitive	Sensitive
??? No Data	BLOOD	Male	19-45Y	2011	Coagulase negative Staphylococcus spp.	Sensitive	Sensitive	Sensitive	Sensitive		Sensitive						Sensitive	Sensitive	Sensitive	Sensitive	Sensitive		Sensitive	Sensitive	Sensitive	Sensitive	Sensitive	Sensitive		Sensitive	Sensitive	Sensitive	Resistant	Sensitive
Renala Khurd	BLOOD	Male	19-45Y	2012	Coagulase negative Staphylococcus spp.	Sensitive	Sensitive	Sensitive	Sensitive		Sensitive	Sensitive				Sensitive	Sensitive	Sensitive	Sensitive	Sensitive	Sensitive			Sensitive		Sensitive	Sensitive	Sensitive		Resistant	Resistant	Resistant	Resistant	Resistant				Resistant
Renala Khurd	BLOOD	Female	19-45Y	2013	Coagulase negative Staphylococcus spp.	Resistant	Resistant	Sensitive	Sensitive		Sensitive	Sensitive	Sensitive	Sensitive	Sensitive	Sensitive	Sensitive	Sensitive	Sensitive	Sensitive	Sensitive	Sensitive	Sensitive	Sensitive	Resistant	Sensitive	Sensitive			Sensitive	Sensitive	Sensitive	Resistant	Sensitive	Sensitive			Sensitive
Lahore	BLOOD	Male	>65Y	2012	Pseudomonas aeruginosa			Sensitive	Sensitive	Sensitive			Sensitive	Sensitive	Sensitive	Sensitive	Sensitive	Sensitive					Sensitive	Sensitive	Sensitive					Sensitive	Sensitive	Sensitive	Resistant			Sensitive	Sensitive
Lahore	BLOOD	Male	46-65Y	2012	Escherichia coli	Resistant	Resistant	Sensitive	Sensitive	Resistant	Resistant	Resistant	Resistant		Resistant	Resistant	Resistant	Resistant	Resistant	Resistant	Resistant		Resistant	Resistant	Resistant			Resistant		Sensitive	Resistant	Resistant	Resistant			Sensitive	Sensitive	Sensitive
Lahore	BLOOD	Male	6-18Y	2011	Pseudomonas spp.			Sensitive	Sensitive	Sensitive			Sensitive	Sensitive	Sensitive	Sensitive	Sensitive	Sensitive					Sensitive	Sensitive	Sensitive					Sensitive	Sensitive	Sensitive	Sensitive			Sensitive	Sensitive
Lahore	BLOOD	Male	>65Y	2013	Coagulase negative Staphylococcus spp.	Resistant	Resistant	Sensitive	Sensitive		Resistant	Resistant	Sensitive	Resistant	Resistant	Resistant	Resistant	Resistant	Resistant	Resistant	Resistant	Resistant		Resistant		Resistant	Resistant	Sensitive		Resistant		Resistant	Sensitive	Sensitive	Resistant
Lahore	BLOOD	Female	>65Y	2014	Coagulase negative Staphylococcus spp.	Resistant	Resistant	Sensitive	Sensitive		Sensitive	Sensitive	Sensitive	Sensitive	Sensitive	Sensitive	Sensitive	Sensitive	Sensitive	Sensitive	Sensitive	Sensitive	Sensitive	Sensitive		Resistant	Resistant	Resistant		Sensitive	Sensitive	Sensitive	Sensitive	Sensitive	Sensitive			Sensitive
Lahore	BLOOD	Female	>65Y	2014	Coagulase negative Staphylococcus spp.	Resistant	Resistant	Sensitive	Sensitive		Sensitive	Sensitive	Sensitive	Sensitive	Sensitive	Sensitive	Sensitive	Sensitive	Sensitive	Sensitive	Sensitive	Sensitive	Resistant	Resistant	Resistant	Resistant	Resistant	Resistant		Resistant	Resistant	Resistant	Resistant	Sensitive	Resistant			Resistant
Lahore	BLOOD	Male	>65Y	2012	Staphylococcus aureus	Resistant	Resistant	Sensitive	Sensitive		Sensitive		Sensitive	Sensitive	Sensitive	Sensitive	Sensitive	Sensitive	Sensitive	Sensitive	Sensitive	Sensitive		Sensitive		Resistant	Resistant	Resistant		Sensitive	Sensitive	Sensitive	Resistant	Sensitive	Sensitive			Sensitive
Lahore	BLOOD	Female	46-65Y	2015	Coagulase negative Staphylococcus spp.	Sensitive	Sensitive	Sensitive	Sensitive		Sensitive	Sensitive	Sensitive	Sensitive	Sensitive	Sensitive	Sensitive	Sensitive	Sensitive	Sensitive	Sensitive	Sensitive	Sensitive	Sensitive	Sensitive	Sensitive	Sensitive	Resistant		Sensitive	Sensitive	Sensitive	Sensitive	Sensitive	Sensitive			Sensitive
Lahore	BLOOD	Female	6-18Y	2011	Pseudomonas spp.			Sensitive	Sensitive	Sensitive			Resistant	Resistant	Resistant	Resistant	Resistant	Resistant					Sensitive	Sensitive	Sensitive					Sensitive	Sensitive	Sensitive	Sensitive			Sensitive	Sensitive
Lahore	BLOOD	Female	<5	2014	Coagulase negative Staphylococcus spp.	Resistant	Resistant	Resistant	Resistant		Resistant	Resistant	Resistant	Resistant	Resistant	Resistant	Resistant	Resistant	Resistant	Resistant	Resistant	Resistant	Sensitive	Sensitive	Sensitive	Resistant	Resistant	Sensitive		Sensitive	Sensitive	Sensitive	Resistant	Sensitive	Sensitive			Sensitive
Lahore	BLOOD	Male	19-45Y	2014	Salmonella Paratyphi	Sensitive	Sensitive				Sensitive	Sensitive		Sensitive	Sensitive		Sensitive	Sensitive				Sensitive							Sensitive	Sensitive	Sensitive	Sensitive	Sensitive					Sensitive
Lahore	BLOOD	Female	6-18Y	2012	Salmonella Paratyphi			Sensitive	Sensitive	Resistant	Sensitive		Sensitive	Sensitive	Sensitive	Sensitive	Sensitive	Sensitive	Sensitive	Sensitive	Sensitive		Sensitive	Sensitive	Sensitive			Sensitive		Sensitive	Sensitive	Sensitive	Sensitive			Sensitive	Sensitive	Sensitive
Lahore	BLOOD	Female	6-18Y	2011	Escherichia coli	Resistant	Resistant	Sensitive	Sensitive	Resistant	Resistant		Sensitive		Resistant		Sensitive	Resistant	Resistant	Resistant	Resistant		Resistant	Resistant	Resistant			Resistant		Sensitive	Sensitive	Sensitive	Resistant			Sensitive	Sensitive
Lahore	BLOOD	Male	46-65Y	2013	Staphylococcus aureus	Resistant	Resistant	Resistant	Resistant		Resistant	Resistant	Resistant	Resistant	Resistant	Resistant	Resistant	Resistant	Resistant	Resistant	Resistant	Resistant	Sensitive	Sensitive	Resistant	Resistant	Resistant	Sensitive		Resistant	Resistant	Resistant	Resistant	Resistant	Sensitive			Resistant
Lahore	BLOOD	Male	6-18Y	2012	Salmonella Typhi			Sensitive	Sensitive		Sensitive		Sensitive	Sensitive	Sensitive	Sensitive	Sensitive	Sensitive	Sensitive	Sensitive	Sensitive	Sensitive	Sensitive	Sensitive	Sensitive			Sensitive		Sensitive	Sensitive	Sensitive	Resistant			Sensitive	Sensitive	Sensitive
Lahore	BLOOD	Male	6-18Y	2015	Salmonella Typhi	Sensitive	Sensitive				Sensitive	Sensitive	Sensitive	Sensitive	Sensitive		Sensitive	Sensitive				Sensitive							Resistant		Sensitive	Sensitive	Sensitive					Sensitive
Lahore	BLOOD	Female	6-18Y	2013	Coagulase negative Staphylococcus spp.	Resistant	Resistant	Sensitive	Sensitive		Sensitive	Sensitive	Sensitive	Sensitive	Sensitive	Sensitive	Sensitive	Sensitive	Sensitive	Sensitive	Sensitive	Sensitive		Sensitive		Resistant	Resistant	Sensitive		Resistant		Resistant	Resistant	Sensitive	Sensitive
Lahore	BLOOD	Male	>65Y	2013	Coagulase negative Staphylococcus spp.	Resistant	Resistant	Resistant	Resistant		Resistant	Resistant	Resistant	Resistant	Resistant	Resistant	Resistant	Resistant	Resistant	Resistant	Resistant	Resistant	Resistant	Resistant	Resistant	Resistant	Resistant	Sensitive		Resistant	Resistant	Resistant	Resistant	Sensitive	Sensitive			Resistant
Lahore	BLOOD	Female	46-65Y	2015	Pseudomonas spp.			Sensitive	Sensitive	Resistant			Sensitive				Resistant						Sensitive	Resistant	Resistant					Resistant	Resistant	Resistant					Resistant
Lahore	CSF	Male	>65Y	2011	Coagulase negative Staphylococcus spp.	Resistant	Resistant	Resistant	Resistant		Resistant						Resistant	Resistant	Resistant	Resistant	Resistant		Resistant	Resistant	Resistant	Resistant	Resistant	Sensitive		Resistant	Resistant	Resistant	Resistant	Resistant
Lahore	BLOOD	Female	19-45Y	2012	Salmonella Typhi			Sensitive	Sensitive		Resistant		Sensitive	Sensitive	Sensitive	Sensitive	Sensitive	Sensitive	Resistant	Resistant		Sensitive	Sensitive	Sensitive	Sensitive			Resistant		Sensitive	Sensitive	Sensitive	Sensitive			Sensitive	Sensitive	Sensitive
Lahore	BLOOD	Male	<5	2014	Enterobacter cloacae			Sensitive	Sensitive	Sensitive	Resistant	Resistant	Sensitive	Sensitive	Sensitive	Resistant	Sensitive	Sensitive	Resistant	Resistant	Resistant	Sensitive	Sensitive	Sensitive	Sensitive			Sensitive		Sensitive	Sensitive	Sensitive	Sensitive			Sensitive	Sensitive	Sensitive
Lahore	BLOOD	Male	>65Y	2015	Streptococcus faecalis	Sensitive	Sensitive				Sensitive	Sensitive												Resistant				Sensitive		Resistant	Resistant	Resistant
Lahore	BLOOD	Male	<5	2015	Salmonella Typhi	Sensitive	Sensitive				Sensitive	Sensitive		Sensitive	Sensitive		Sensitive	Sensitive				Sensitive							Resistant	Resistant	Resistant	Resistant	Resistant					Resistant
Khushab	BLOOD	Male	19-45Y	2014	Staphylococcus aureus	Sensitive	Sensitive	Sensitive	Sensitive		Sensitive	Sensitive	Sensitive	Sensitive	Sensitive	Sensitive	Sensitive	Sensitive	Sensitive	Sensitive	Sensitive	Sensitive	Sensitive	Sensitive	Sensitive	Sensitive	Sensitive	Sensitive		Sensitive	Sensitive	Sensitive	Sensitive	Sensitive	Sensitive			Sensitive
Khushab	BLOOD	Female	19-45Y	2015	Coagulase negative Staphylococcus spp.	Resistant	Resistant	Resistant	Resistant		Resistant	Resistant	Resistant	Resistant	Resistant	Resistant	Resistant	Resistant	Resistant	Resistant	Resistant	Resistant	Sensitive	Resistant	Resistant	Resistant	Resistant	Sensitive		Resistant	Resistant	Resistant	Resistant	Sensitive	Resistant			Resistant
Khushab	BLOOD	Female	19-45Y	2012	Coagulase negative Staphylococcus spp.	Resistant	Resistant	Sensitive	Sensitive		Sensitive	Sensitive	Sensitive	Sensitive	Sensitive	Sensitive	Sensitive	Sensitive	Sensitive	Sensitive	Sensitive			Resistant		Resistant	Resistant	Resistant		Resistant	Resistant	Resistant	Resistant	Sensitive	Sensitive			Resistant
Khushab	BLOOD	Male	>65Y	2015	Klebsiella pneumoniae			Sensitive	Sensitive	Resistant	Resistant	Resistant	Resistant	Resistant	Resistant	Resistant	Resistant	Resistant	Resistant	Resistant	Resistant	Resistant	Sensitive	Resistant	Resistant			Resistant		Resistant	Resistant	Resistant				Sensitive	Sensitive	Resistant
Khushab	BLOOD	Male	46-65Y	2014	Coagulase negative Staphylococcus spp.	Resistant	Resistant	Resistant	Resistant		Resistant	Resistant	Resistant	Resistant	Resistant	Resistant	Resistant	Resistant	Resistant	Resistant	Resistant	Resistant	Sensitive	Resistant	Resistant	Resistant	Resistant	Resistant		Resistant	Resistant	Resistant	Sensitive	Resistant	Resistant			Resistant
Lahore	BLOOD	Female	46-65Y	2011	Staphylococcus aureus	Sensitive	Sensitive	Sensitive	Sensitive		Sensitive						Sensitive	Sensitive	Sensitive	Sensitive	Sensitive		Sensitive	Sensitive	Sensitive	Sensitive	Sensitive	Sensitive		Sensitive	Sensitive	Sensitive	Resistant	Sensitive
Lahore	BLOOD	Male	6-18Y	2014	Streptococcus faecalis	Sensitive	Sensitive				Sensitive	Sensitive												Resistant				Resistant		Sensitive	Sensitive	Sensitive						Sensitive
Lahore	BLOOD	Male	>65Y	2011	Coagulase negative Staphylococcus spp.	Resistant	Resistant	Resistant	Resistant		Resistant	Resistant					Resistant	Resistant	Resistant	Resistant	Resistant		Sensitive	Resistant	Resistant	Resistant	Resistant	Resistant		Sensitive	Resistant	Resistant	Resistant	Sensitive				Resistant
Lahore	BLOOD	Male	6-18Y	2012	Salmonella spp.	Sensitive	Sensitive	Sensitive	Sensitive	Sensitive	Sensitive	Sensitive	Sensitive		Sensitive	Sensitive	Sensitive	Sensitive	Sensitive	Sensitive	Sensitive		Sensitive	Sensitive	Sensitive			Sensitive		Sensitive	Sensitive	Sensitive	Sensitive			Sensitive	Sensitive	Sensitive
Lahore	BLOOD	Male	<5	2011	Coagulase negative Staphylococcus spp.	Resistant	Resistant	Resistant	Resistant		Resistant	Resistant					Resistant	Resistant	Resistant	Resistant	Resistant		Resistant	Resistant	Resistant	Resistant	Resistant	Sensitive		Sensitive	Sensitive	Sensitive	Resistant	Sensitive				Sensitive
Lahore	BLOOD	Female	46-65Y	2013	Coagulase negative Staphylococcus spp.	Resistant	Resistant	Sensitive	Sensitive		Sensitive	Sensitive	Sensitive	Sensitive	Sensitive	Sensitive	Sensitive	Sensitive	Sensitive	Sensitive	Sensitive	Sensitive	Sensitive	Sensitive	Sensitive	Resistant	Resistant	Sensitive		Sensitive	Sensitive	Sensitive	Resistant	Resistant	Sensitive			Sensitive
Lahore	BLOOD	Female	46-65Y	2011	Coagulase negative Staphylococcus spp.	Sensitive	Sensitive	Sensitive	Sensitive		Sensitive						Sensitive	Sensitive	Sensitive	Sensitive	Sensitive			Sensitive		Sensitive	Sensitive	Sensitive		Sensitive	Sensitive	Sensitive	Sensitive	Sensitive				Sensitive
Lahore	BLOOD	Male	>65Y	2013	Coagulase negative Staphylococcus spp.	Resistant	Resistant	Sensitive	Sensitive		Sensitive	Sensitive	Sensitive	Sensitive	Sensitive	Sensitive	Sensitive	Sensitive	Sensitive	Sensitive	Sensitive	Sensitive		Sensitive		Resistant	Resistant	Sensitive		Resistant		Resistant		Resistant	Sensitive
Lahore	BLOOD	Male	46-65Y	2013	Coagulase negative Staphylococcus spp.	Resistant	Resistant	Sensitive	Sensitive		Sensitive	Sensitive	Sensitive	Sensitive	Sensitive	Sensitive	Sensitive	Sensitive	Sensitive	Sensitive	Sensitive	Sensitive		Sensitive		Resistant	Resistant			Resistant		Resistant		Sensitive	Sensitive
Lahore	BLOOD	Female	19-45Y	2011	Coagulase negative Staphylococcus spp.	Resistant	Resistant	Resistant	Resistant		Resistant	Resistant					Resistant	Resistant	Resistant	Resistant	Resistant		Resistant	Resistant	Resistant	Resistant	Resistant	Resistant		Sensitive	Resistant	Sensitive	Resistant	Resistant				Resistant
Lahore	BLOOD	Female	19-45Y	2013	Coagulase negative Staphylococcus spp.	Resistant	Resistant	Sensitive	Sensitive		Sensitive	Sensitive	Sensitive	Sensitive	Sensitive	Resistant	Sensitive	Sensitive	Resistant	Resistant	Resistant	Sensitive				Resistant	Resistant			Resistant		Resistant	Resistant	Sensitive	Sensitive
Lahore	BLOOD	Male	19-45Y	2013	Coagulase negative Staphylococcus spp.	Resistant	Resistant	Sensitive	Sensitive		Sensitive	Sensitive	Sensitive	Sensitive	Sensitive	Sensitive	Sensitive	Sensitive	Sensitive	Sensitive	Sensitive	Sensitive	Sensitive	Sensitive	Sensitive	Resistant	Resistant	Resistant		Sensitive	Sensitive	Sensitive	Resistant	Sensitive	Resistant			Sensitive
Lahore	BLOOD	Male	6-18Y	2013	Coagulase negative Staphylococcus spp.	Resistant	Resistant	Sensitive	Sensitive		Resistant	Resistant	Sensitive	Sensitive	Sensitive	Sensitive	Sensitive	Sensitive	Sensitive	Sensitive	Sensitive	Sensitive		Sensitive		Sensitive	Sensitive	Sensitive		Sensitive		Sensitive	Resistant	Resistant	Resistant
Lahore	BLOOD	Male	46-65Y	2014	Escherichia coli			Sensitive	Sensitive	Sensitive	Resistant	Resistant	Sensitive	Sensitive	Sensitive	Resistant	Sensitive	Sensitive	Resistant	Resistant	Resistant	Sensitive	Sensitive	Sensitive	Sensitive			Sensitive		Sensitive	Sensitive	Sensitive	Sensitive			Sensitive	Sensitive	Sensitive
Lahore	BLOOD	Male	19-45Y	2013	Coagulase negative Staphylococcus spp.	Resistant	Resistant	Sensitive	Sensitive		Sensitive	Sensitive	Sensitive	Sensitive	Sensitive	Sensitive	Sensitive	Sensitive	Sensitive	Sensitive	Sensitive	Sensitive		Sensitive		Sensitive	Sensitive	Sensitive		Sensitive	Sensitive	Sensitive	Resistant	Sensitive	Resistant			Sensitive
Lahore	BLOOD	Male	19-45Y	2013	Coagulase negative Staphylococcus spp.	Resistant	Resistant	Sensitive	Sensitive		Sensitive	Sensitive	Sensitive	Sensitive	Sensitive	Sensitive	Sensitive	Sensitive	Sensitive	Sensitive	Sensitive	Sensitive	Sensitive	Resistant	Resistant	Resistant	Resistant			Resistant	Resistant	Resistant	Resistant	Sensitive	Sensitive			Resistant
Lahore	CSF	Male	19-45Y	2013	Streptococcus pneumoniae	Sensitive	Sensitive	Sensitive	Sensitive		Sensitive		Sensitive	Sensitive	Sensitive	Sensitive	Sensitive	Sensitive	Sensitive	Sensitive	Sensitive	Sensitive		Sensitive		Sensitive	Sensitive	Sensitive		Sensitive	Sensitive	Sensitive	Resistant	Sensitive	Sensitive			Sensitive
Lahore	BLOOD	Female	46-65Y	2014	Coagulase negative Staphylococcus spp.	Resistant	Resistant	Resistant	Resistant		Resistant	Resistant	Resistant	Resistant	Resistant	Resistant	Resistant	Resistant	Resistant	Resistant	Resistant	Resistant	Sensitive	Resistant	Resistant	Resistant	Resistant	Sensitive		Resistant	Resistant	Resistant	Sensitive	Resistant	Resistant			Resistant
Lahore	BLOOD	Male	19-45Y	2011	Coagulase negative Staphylococcus spp.	Resistant	Resistant	Resistant	Resistant		Resistant						Resistant	Resistant	Resistant	Resistant	Resistant		Resistant	Resistant	Resistant	Resistant	Resistant	Resistant		Resistant	Resistant	Resistant	Resistant	Resistant
Lahore	BLOOD	Female	>65Y	2012	Staphylococcus aureus	Resistant	Resistant	Resistant	Resistant		Resistant	Resistant					Resistant	Resistant	Resistant	Resistant	Resistant		Sensitive	Resistant	Resistant	Resistant	Resistant	Resistant		Resistant	Resistant	Resistant	Resistant	Sensitive				Resistant
Lahore	BLOOD	Male	46-65Y	2012	Coagulase negative Staphylococcus spp.			Resistant	Resistant		Resistant	Resistant	Sensitive	Sensitive	Resistant	Resistant	Resistant	Resistant	Resistant	Resistant	Resistant			Resistant		Resistant	Resistant	Resistant		Resistant	Resistant	Resistant	Resistant	Sensitive	Resistant			Resistant
Lahore	BLOOD	Female	46-65Y	2012	Salmonella Typhi			Sensitive	Sensitive		Sensitive		Sensitive		Sensitive	Resistant	Sensitive	Sensitive	Resistant	Resistant	Resistant		Sensitive	Resistant	Resistant			Resistant		Sensitive	Sensitive	Sensitive	Resistant			Sensitive	Sensitive	Sensitive
Lahore	CSF	Female	19-45Y	2012	Coagulase negative Staphylococcus spp.	Sensitive	Sensitive	Sensitive	Sensitive		Sensitive	Sensitive					Sensitive	Sensitive	Sensitive	Sensitive	Sensitive		Sensitive	Sensitive	Sensitive	Sensitive	Sensitive	Sensitive		Sensitive	Sensitive	Sensitive	Resistant	Sensitive
Lahore	BLOOD	Male	46-65Y	2013	Coagulase negative Staphylococcus spp.	Resistant	Resistant	Sensitive	Sensitive		Sensitive	Sensitive	Sensitive	Sensitive	Sensitive	Sensitive	Sensitive	Sensitive	Sensitive	Sensitive	Sensitive	Sensitive		Sensitive		Resistant	Resistant			Sensitive		Sensitive		Sensitive	Sensitive
Lahore	BLOOD	Female	19-45Y	2013	Enterobacter cloacae			Sensitive	Sensitive	Sensitive	Resistant	Resistant	Sensitive	Sensitive	Sensitive	Resistant	Sensitive	Sensitive	Resistant	Resistant	Resistant	Sensitive	Sensitive	Sensitive	Resistant					Sensitive	Sensitive	Sensitive	Sensitive			Sensitive	Sensitive	Sensitive
Lahore	BLOOD	Female	19-45Y	2012	Staphylococcus aureus	Resistant	Resistant	Sensitive	Sensitive		Sensitive		Sensitive	Sensitive	Sensitive	Sensitive	Sensitive	Sensitive	Sensitive	Sensitive	Sensitive			Sensitive		Resistant	Resistant	Resistant		Sensitive	Sensitive	Sensitive	Resistant	Resistant	Resistant			Sensitive
Lahore	BLOOD	Male	6-18Y	2013	Acinetobacter spp.			Sensitive	Sensitive		Sensitive		Sensitive	Sensitive	Sensitive	Sensitive	Sensitive	Sensitive	Resistant	Resistant	Sensitive	Sensitive	Sensitive	Sensitive	Sensitive			Resistant		Sensitive	Sensitive	Sensitive	Resistant			Sensitive	Sensitive	Sensitive
Lahore	BLOOD	Male	46-65Y	2013	Escherichia coli			Sensitive	Sensitive	Resistant	Resistant	Resistant	Resistant	Resistant	Resistant	Resistant	Resistant	Resistant	Resistant	Resistant	Resistant	Resistant	Sensitive	Resistant	Resistant					Resistant	Resistant	Resistant	Resistant			Sensitive	Sensitive	Resistant
Lahore	CSF	Female	<5	2012	Escherichia coli	Resistant	Resistant	Sensitive	Sensitive	Resistant	Resistant	Resistant	Resistant		Resistant	Resistant	Resistant	Resistant	Resistant	Resistant	Resistant		Resistant	Resistant	Resistant			Resistant		Sensitive	Resistant	Resistant	Sensitive			Sensitive	Sensitive
Lahore	BLOOD	Male	19-45Y	2013	Salmonella Typhi	Resistant	Resistant				Resistant	Resistant		Sensitive	Sensitive		Sensitive	Sensitive				Sensitive							Sensitive	Sensitive	Sensitive	Sensitive	Resistant					Sensitive
Lahore	BLOOD	Male	46-65Y	2014	Coagulase negative Staphylococcus spp.	Resistant	Resistant	Resistant	Resistant		Resistant	Resistant	Resistant	Resistant	Resistant	Resistant	Resistant	Resistant	Resistant	Resistant	Resistant	Resistant	Sensitive	Sensitive	Sensitive	Resistant	Resistant	Resistant		Sensitive	Sensitive	Sensitive	Resistant	Sensitive	Resistant			Sensitive
Lahore	BLOOD	Female	>65Y	2012	Pseudomonas spp.			Resistant	Resistant	Sensitive	Resistant	Resistant	Sensitive	Resistant	Resistant	Resistant	Resistant	Resistant	Resistant	Resistant	Resistant		Resistant	Resistant	Resistant			Resistant			Sensitive	Sensitive	Sensitive			Sensitive	Resistant	Sensitive
Lahore	BLOOD	Female	46-65Y	2014	Coagulase negative Staphylococcus spp.	Resistant	Resistant	Sensitive	Sensitive		Sensitive	Sensitive	Sensitive	Sensitive	Sensitive	Sensitive	Sensitive	Sensitive	Sensitive	Sensitive	Sensitive	Sensitive	Sensitive	Sensitive	Sensitive	Sensitive	Sensitive	Sensitive		Sensitive	Sensitive	Sensitive	Resistant	Sensitive	Sensitive			Sensitive
Lahore	BLOOD	Female	19-45Y	2013	Coagulase negative Staphylococcus spp.	Resistant	Resistant	Sensitive	Sensitive		Resistant	Resistant	Resistant	Resistant	Resistant	Resistant	Resistant	Resistant	Resistant	Resistant	Resistant	Resistant	Sensitive	Resistant	Resistant	Resistant	Resistant	Resistant		Resistant		Resistant	Resistant	Sensitive	Resistant
Lahore	BLOOD	Female	19-45Y	2013	Salmonella Paratyphi	Sensitive	Sensitive				Sensitive			Sensitive	Sensitive		Sensitive	Sensitive				Sensitive							Resistant	Resistant	Resistant	Resistant	Resistant					Resistant
Lahore	BLOOD	Male	>65Y	2011	Proteus mirabilis	Resistant	Resistant	Sensitive	Sensitive	Resistant	Resistant		Sensitive		Resistant	Resistant	Sensitive	Resistant	Resistant	Resistant	Resistant		Resistant	Resistant	Resistant			Resistant		Sensitive	Sensitive	Sensitive	Resistant			Sensitive	Sensitive	Sensitive
Lahore	BLOOD	Male	>65Y	2014	Coagulase negative Staphylococcus spp.	Resistant	Resistant	Resistant	Resistant		Resistant	Resistant	Resistant	Resistant	Resistant	Resistant	Resistant	Resistant	Resistant	Resistant	Resistant	Resistant	Sensitive	Sensitive	Sensitive	Resistant	Resistant	Resistant		Resistant	Resistant	Resistant	Resistant	Resistant	Sensitive			Resistant
Lahore	BLOOD	Female	46-65Y	2012	Coagulase negative Staphylococcus spp.	Sensitive	Sensitive	Sensitive	Sensitive		Sensitive	Sensitive	Sensitive	Sensitive	Sensitive	Sensitive	Sensitive	Sensitive	Sensitive	Sensitive	Sensitive			Sensitive		Resistant	Resistant	Resistant		Resistant	Resistant	Resistant	Resistant	Sensitive	Sensitive			Resistant
Lahore	BLOOD	Female	>65Y	2013	Stenotrophomonas maltophilia												Resistant											Sensitive			Sensitive		Sensitive
Lahore	BLOOD	Female	>65Y	2012	Coagulase negative Staphylococcus spp.	Resistant	Resistant	Resistant	Resistant		Resistant	Resistant					Resistant	Resistant	Resistant	Resistant	Resistant		Sensitive	Sensitive	Sensitive	Sensitive	Sensitive	Sensitive		Sensitive	Sensitive	Sensitive	Resistant	Sensitive				Sensitive
Lahore	CSF	Female	19-45Y	2013	Streptococcus pneumoniae	Sensitive	Sensitive	Sensitive	Sensitive				Sensitive		Sensitive	Sensitive		Sensitive			Sensitive					Sensitive	Sensitive	Sensitive			Sensitive	Sensitive	Resistant	Sensitive				Sensitive
Lahore	BLOOD	Male	46-65Y	2012	Escherichia coli			Sensitive	Sensitive		Resistant		Sensitive	Resistant	Resistant	Resistant	Resistant	Resistant	Resistant	Resistant	Resistant	Resistant	Sensitive	Sensitive	Sensitive			Sensitive		Resistant	Resistant	Resistant	Resistant			Sensitive	Sensitive	Resistant
Lahore	BLOOD	Male	>65Y	2014	Coagulase negative Staphylococcus spp.	Sensitive	Sensitive	Sensitive	Sensitive		Sensitive	Sensitive	Sensitive	Sensitive	Sensitive	Sensitive	Sensitive	Sensitive	Sensitive	Sensitive	Sensitive	Sensitive	Sensitive	Sensitive	Sensitive	Sensitive	Sensitive	Sensitive		Sensitive	Sensitive	Sensitive	Sensitive	Sensitive	Sensitive			Sensitive
Lahore	BLOOD	Male	19-45Y	2013	Salmonella Typhi	Sensitive	Sensitive				Sensitive			Sensitive			Sensitive	Sensitive				Sensitive							Resistant	Resistant	Resistant	Resistant	Resistant					Resistant
Lahore	BLOOD	Male	19-45Y	2013	Salmonella Paratyphi	Resistant	Resistant				Resistant			Sensitive	Sensitive		Sensitive	Sensitive				Sensitive							Resistant	Resistant	Resistant	Resistant	Resistant					Resistant
Lahore	BLOOD	Male	46-65Y	2013	Coagulase negative Staphylococcus spp.	Resistant	Resistant	Resistant	Resistant		Resistant	Resistant	Resistant	Resistant	Resistant	Resistant	Resistant	Resistant	Resistant	Resistant	Resistant	Resistant		Resistant		Resistant	Resistant	Sensitive		Resistant		Resistant	Resistant	Resistant	Resistant
Lahore	BLOOD	Male	6-18Y	2013	Salmonella Typhi	Sensitive	Sensitive				Sensitive	Sensitive		Sensitive	Sensitive		Sensitive	Sensitive				Sensitive							Resistant	Resistant	Resistant	Resistant	Resistant					Resistant
Lahore	BLOOD	Male	46-65Y	2014	Coagulase negative Staphylococcus spp.	Resistant	Resistant	Resistant	Resistant		Resistant	Resistant	Resistant	Resistant	Resistant	Resistant	Resistant	Resistant	Resistant	Resistant	Resistant	Resistant	Sensitive	Resistant	Resistant	Resistant	Resistant	Sensitive		Resistant	Resistant	Resistant	Resistant	Resistant	Resistant			Resistant
Lahore	BLOOD	Female	<5	2014	Pseudomonas spp.			Resistant	Resistant	Resistant			Resistant				Resistant						Sensitive	Resistant	Resistant					Sensitive	Sensitive	Sensitive					Resistant
Lahore	BLOOD	Male	19-45Y	2013	Coagulase negative Staphylococcus spp.	Resistant	Resistant	Resistant	Resistant		Resistant	Resistant	Resistant	Resistant	Resistant	Resistant	Resistant	Resistant	Resistant	Resistant	Resistant	Resistant	Sensitive	Resistant	Resistant	Resistant	Resistant	Sensitive		Resistant	Resistant	Resistant	Resistant	Resistant	Resistant			Resistant
Lahore	BLOOD	Male	19-45Y	2013	Streptococcus spp.	Sensitive	Sensitive	Sensitive	Sensitive		Sensitive	Sensitive	Sensitive	Sensitive	Sensitive	Sensitive	Sensitive	Sensitive	Sensitive	Sensitive	Sensitive	Sensitive		Sensitive		Resistant	Resistant			Sensitive	Sensitive	Sensitive	Resistant	Sensitive	Resistant			Sensitive
Lahore	BLOOD	Male	19-45Y	2014	Coagulase negative Staphylococcus spp.	Resistant	Resistant	Resistant	Resistant		Resistant	Resistant	Resistant	Resistant	Resistant	Resistant	Resistant	Resistant	Resistant	Resistant	Resistant	Resistant	Sensitive	Sensitive	Sensitive	Resistant	Resistant	Resistant		Sensitive	Sensitive	Sensitive	Resistant	Sensitive	Sensitive
Lahore	BLOOD	Female	6-18Y	2011	Coagulase negative Staphylococcus spp.	Resistant	Resistant	Resistant	Resistant		Resistant	Resistant					Resistant	Resistant	Resistant	Resistant	Resistant		Resistant	Resistant	Resistant	Resistant	Resistant	Sensitive		Sensitive	Sensitive	Sensitive	Resistant	Sensitive				Sensitive
Lahore	BLOOD	Female	>65Y	2011	Coagulase negative Staphylococcus spp.	Resistant	Resistant	Resistant	Resistant		Resistant	Resistant					Resistant	Resistant	Resistant	Resistant	Resistant		Sensitive	Resistant	Resistant	Resistant	Resistant	Sensitive		Sensitive	Sensitive	Sensitive	Resistant	Sensitive				Sensitive
Lahore	BLOOD	Female	46-65Y	2011	Escherichia coli	Resistant	Resistant	Sensitive	Sensitive	Resistant	Resistant		Sensitive		Resistant	Resistant	Resistant	Resistant	Resistant	Resistant	Resistant		Resistant	Resistant	Resistant			Resistant	Resistant	Sensitive	Sensitive	Sensitive	Resistant			Sensitive	Sensitive	Sensitive
Lahore	BLOOD	Female	19-45Y	2011	Staphylococcus aureus	Resistant	Resistant	Resistant	Resistant		Resistant						Resistant	Resistant	Resistant	Resistant	Resistant		Resistant	Resistant	Resistant			Resistant		Sensitive	Sensitive	Sensitive	Resistant	Sensitive
Lahore	BLOOD	Male	19-45Y	2011	Pseudomonas spp.			Sensitive	Sensitive	Resistant			Resistant	Resistant	Resistant	Resistant	Resistant	Resistant					Resistant	Resistant	Resistant					Sensitive	Sensitive	Sensitive	Resistant			Sensitive	Resistant
Lahore	BLOOD	Male	46-65Y	2015	Staphylococcus aureus	Resistant	Resistant	Sensitive	Sensitive		Sensitive	Sensitive	Sensitive	Sensitive	Sensitive	Sensitive	Sensitive	Sensitive	Sensitive	Sensitive	Sensitive	Sensitive	Sensitive	Sensitive	Sensitive	Sensitive	Sensitive	Sensitive		Resistant	Resistant	Resistant	Sensitive	Sensitive	Sensitive			Resistant
Lahore	BLOOD	Male	6-18Y	2011	Pseudomonas spp.			Resistant	Resistant	Resistant			Resistant	Resistant	Resistant	Resistant	Resistant	Resistant					Resistant	Resistant	Resistant					Sensitive	Sensitive	Sensitive	Resistant			Sensitive	Resistant
Lahore	CSF	Male	6-18Y	2011	Escherichia coli	Resistant	Resistant	Resistant	Resistant	Resistant	Resistant	Resistant	Resistant		Resistant	Resistant	Sensitive	Resistant	Resistant	Resistant	Resistant		Sensitive	Resistant	Resistant			Resistant		Sensitive	Sensitive	Sensitive	Resistant			Sensitive	Sensitive
Lahore	BLOOD	Female	<5	2011	Coagulase negative Staphylococcus spp.	Resistant	Resistant	Resistant	Resistant		Resistant	Resistant					Resistant	Resistant	Resistant	Resistant	Resistant		Resistant	Resistant	Resistant	Resistant	Resistant	Sensitive		Resistant	Resistant	Resistant	Resistant	Resistant				Resistant
Lahore	BLOOD	Female	46-65Y	2012	Escherichia coli	Resistant	Resistant	Sensitive	Sensitive	Sensitive	Resistant	Resistant	Resistant		Resistant	Resistant	Resistant	Resistant	Resistant	Resistant	Resistant		Sensitive	Resistant	Resistant			Sensitive		Sensitive	Sensitive	Sensitive	Resistant			Sensitive	Sensitive
Lahore	BLOOD	Female	>65Y	2012	Streptococcus faecalis	Sensitive	Sensitive	Sensitive	Sensitive		Sensitive		Resistant	Resistant	Resistant	Resistant	Resistant	Resistant	Resistant	Resistant	Resistant			Resistant		Resistant	Resistant	Resistant		Resistant	Resistant	Resistant	Resistant	Resistant	Sensitive			Resistant
Lahore	BLOOD	Male	<5	2014	Salmonella Typhi	Sensitive	Sensitive						Sensitive	Sensitive	Sensitive		Sensitive	Sensitive				Sensitive							Sensitive	Sensitive	Sensitive	Sensitive	Sensitive					Sensitive
Alipur Chatta	BLOOD	Male	19-45Y	2014	Coagulase negative Staphylococcus spp.	Sensitive	Sensitive	Sensitive	Sensitive		Sensitive	Sensitive	Sensitive	Sensitive	Sensitive	Sensitive	Sensitive	Sensitive	Sensitive	Sensitive	Sensitive	Sensitive	Sensitive	Sensitive	Sensitive	Sensitive	Sensitive	Sensitive		Sensitive	Sensitive	Sensitive	Sensitive	Sensitive	Sensitive			Sensitive
Alipur Chatta	BLOOD	Male	>65Y	2013	Escherichia coli			Sensitive	Sensitive	Resistant	Resistant	Resistant	Resistant	Resistant	Resistant	Resistant	Resistant	Resistant	Resistant	Resistant	Resistant	Resistant	Sensitive	Sensitive	Resistant			Sensitive		Resistant	Resistant	Resistant	Resistant			Sensitive	Sensitive	Resistant
Narowal	BLOOD	Female	19-45Y	2014	Coagulase negative Staphylococcus spp.	Resistant	Resistant	Sensitive	Sensitive		Sensitive	Sensitive	Sensitive	Sensitive	Sensitive	Sensitive	Sensitive	Sensitive	Sensitive	Sensitive	Sensitive	Sensitive	Sensitive	Sensitive	Sensitive	Resistant	Resistant	Resistant		Resistant	Resistant	Resistant	Sensitive	Sensitive	Sensitive			Resistant
Narowal	BLOOD	Male	<5	2015	Staphylococcus epidermidis	Resistant	Resistant	Resistant	Resistant		Resistant	Resistant	Resistant	Resistant	Resistant	Resistant	Resistant	Resistant	Resistant	Resistant	Resistant	Resistant	Sensitive	Sensitive	Sensitive	Resistant	Resistant	Sensitive		Sensitive	Sensitive	Sensitive	Resistant	Sensitive	Sensitive			Sensitive
Narowal	BLOOD	Male	6-18Y	2014	Staphylococcus aureus	Resistant	Resistant	Sensitive	Sensitive		Sensitive	Sensitive	Sensitive	Sensitive	Sensitive	Sensitive	Sensitive	Sensitive	Sensitive	Sensitive	Sensitive	Sensitive	Sensitive	Sensitive	Sensitive	Sensitive	Sensitive	Sensitive		Sensitive	Sensitive	Sensitive	Sensitive	Sensitive	Sensitive			Sensitive
Gujranwala	BLOOD	Male	19-45Y	2015	Staphylococcus epidermidis	Sensitive	Sensitive	Sensitive	Sensitive		Sensitive	Sensitive	Sensitive	Sensitive	Sensitive	Sensitive	Sensitive	Sensitive	Sensitive	Sensitive	Sensitive	Sensitive	Sensitive	Sensitive	Sensitive	Resistant	Resistant	Sensitive		Sensitive	Sensitive	Sensitive	Sensitive	Sensitive	Sensitive			Sensitive
Lahore	BLOOD	Female	<5	2015	Coagulase negative Staphylococcus spp.	Resistant	Resistant	Sensitive	Sensitive		Sensitive	Sensitive	Sensitive	Sensitive	Sensitive	Sensitive	Sensitive	Sensitive	Sensitive	Sensitive	Sensitive	Sensitive	Sensitive	Sensitive	Sensitive	Sensitive	Sensitive	Sensitive		Sensitive	Sensitive	Sensitive	Sensitive	Sensitive	Sensitive			Sensitive
Lahore	BLOOD	Female	46-65Y	2015	Staphylococcus epidermidis	Resistant	Resistant	Resistant	Resistant		Resistant	Resistant	Resistant	Resistant	Resistant	Resistant	Resistant	Resistant	Resistant	Resistant	Resistant	Resistant	Sensitive	Sensitive	Sensitive	Sensitive	Sensitive	Sensitive		Resistant	Resistant	Resistant	Sensitive	Sensitive	Sensitive			Resistant
Lahore	BLOOD	Female	19-45Y	2011	Salmonella Typhi	Sensitive	Sensitive	Sensitive	Sensitive	Sensitive	Sensitive				Sensitive		Sensitive	Sensitive	Sensitive	Sensitive	Sensitive		Sensitive	Sensitive	Sensitive			Sensitive		Sensitive	Sensitive	Sensitive	Sensitive			Sensitive	Sensitive
Lahore	BLOOD	Male	6-18Y	2012	Salmonella Paratyphi			Sensitive	Sensitive	Sensitive	Sensitive		Sensitive	Sensitive	Sensitive	Sensitive	Sensitive	Sensitive	Sensitive	Sensitive	Sensitive		Sensitive	Sensitive	Sensitive			Sensitive		Sensitive	Sensitive	Sensitive	Sensitive			Sensitive	Sensitive	Sensitive
Lahore	BLOOD	Male	>65Y	2012	Coagulase negative Staphylococcus spp.	Resistant	Resistant	Sensitive	Sensitive		Sensitive	Sensitive	Sensitive	Sensitive	Sensitive	Sensitive	Sensitive	Sensitive	Sensitive	Sensitive	Sensitive			Sensitive		Sensitive	Sensitive	Sensitive		Sensitive	Sensitive	Sensitive	Sensitive	Sensitive	Sensitive			Sensitive
Lahore	BLOOD	Male	46-65Y	2015	Staphylococcus epidermidis	Sensitive	Sensitive	Sensitive	Sensitive		Sensitive	Sensitive	Sensitive	Sensitive	Sensitive	Sensitive	Sensitive	Sensitive	Sensitive	Sensitive	Sensitive	Sensitive	Sensitive	Sensitive	Sensitive	Resistant	Resistant	Sensitive		Sensitive	Sensitive	Sensitive	Sensitive	Sensitive	Sensitive			Sensitive
Lahore	BLOOD	Male	19-45Y	2015	Salmonella spp.	Sensitive	Sensitive				Sensitive	Sensitive	Sensitive	Sensitive	Sensitive		Sensitive	Sensitive				Sensitive							Sensitive	Sensitive	Sensitive	Sensitive	Sensitive					Sensitive
Lahore	BLOOD	Male	46-65Y	2015	Pseudomonas spp.			Sensitive	Sensitive	Resistant			Resistant				Resistant						Sensitive	Sensitive	Sensitive					Sensitive	Sensitive	Sensitive					Resistant
Lahore	BLOOD	Female	46-65Y	2011	Escherichia coli	Resistant	Resistant	Sensitive	Sensitive	Resistant	Resistant	Resistant	Resistant		Resistant	Resistant	Resistant	Resistant	Resistant	Resistant	Resistant		Sensitive	Resistant	Resistant			Resistant		Resistant	Resistant	Resistant	Resistant			Sensitive	Sensitive	Resistant
Lahore	BLOOD	Male	6-18Y	2015	Salmonella Paratyphi	Sensitive	Sensitive							Sensitive	Sensitive		Sensitive	Sensitive				Sensitive							Resistant	Resistant	Resistant	Resistant	Sensitive					Resistant
Lahore	BLOOD	Male	<5	2015	Streptococcus faecalis	Sensitive	Sensitive				Sensitive	Sensitive	Sensitive	Sensitive	Sensitive	Resistant	Sensitive	Sensitive	Resistant	Resistant	Resistant	Sensitive		Sensitive				Sensitive		Sensitive	Sensitive	Sensitive
Lahore	BLOOD	Male	6-18Y	2013	Streptococcus spp.	Resistant	Resistant				Sensitive			Sensitive	Sensitive		Sensitive	Sensitive				Sensitive				Sensitive	Sensitive							Sensitive
Lahore	BLOOD	Male	19-45Y	2015	Salmonella Typhi	Sensitive	Sensitive						Sensitive	Sensitive	Sensitive		Sensitive	Sensitive				Sensitive							Resistant	Resistant	Resistant	Resistant	Sensitive					Resistant
Lahore	BLOOD	Male	46-65Y	2011	Pseudomonas aeruginosa	Resistant	Resistant	Sensitive	Sensitive	Resistant	Resistant		Resistant		Intermediate	Resistant	Intermediate	Resistant	Resistant	Resistant	Resistant		Sensitive	Sensitive	Sensitive			Resistant		Intermediate	Intermediate	Intermediate	Sensitive			Sensitive	Sensitive	Intermediate
Lahore	BLOOD	Female	46-65Y	2015	Staphylococcus epidermidis	Resistant	Resistant	Resistant	Resistant		Resistant	Resistant	Resistant	Resistant	Resistant	Resistant	Resistant	Resistant	Resistant	Resistant	Resistant	Resistant	Sensitive	Sensitive		Resistant	Resistant	Sensitive		Resistant	Resistant	Resistant	Resistant	Sensitive	Resistant			Resistant
Lahore	BLOOD	Female	6-18Y	2013	Salmonella Paratyphi	Sensitive	Sensitive				Sensitive	Sensitive		Sensitive	Sensitive		Sensitive	Sensitive				Sensitive							Resistant	Resistant	Resistant	Resistant	Sensitive					Resistant
Lahore	BLOOD	Male	>65Y	2015	Klebsiella pneumoniae			Resistant	Resistant	Resistant	Resistant	Resistant	Resistant	Resistant	Resistant	Resistant	Resistant	Resistant	Resistant	Resistant	Resistant	Resistant	Resistant	Resistant	Resistant			Sensitive		Resistant	Resistant	Resistant	Sensitive			Resistant	Resistant	Resistant
Lahore	BLOOD	Male	<5	2015	Streptococcus spp.	Sensitive	Sensitive	Sensitive	Sensitive		Sensitive	Sensitive	Sensitive	Sensitive	Sensitive	Sensitive	Sensitive	Sensitive	Sensitive	Sensitive	Sensitive	Sensitive	Resistant	Resistant	Resistant	Sensitive	Sensitive	Sensitive		Resistant	Resistant	Resistant	Resistant	Sensitive	Sensitive			Resistant
Lahore	BLOOD	Male	>65Y	2014	Streptococcus spp.	Sensitive	Sensitive	Sensitive	Sensitive		Sensitive	Sensitive	Sensitive	Sensitive	Sensitive	Sensitive	Sensitive	Sensitive	Sensitive	Sensitive	Sensitive	Sensitive	Resistant	Resistant	Resistant	Sensitive	Sensitive	Sensitive		Sensitive	Sensitive	Sensitive	Resistant	Sensitive	Resistant			Sensitive
Lahore	CSF	Male	<5	2014	Acinetobacter spp.			Resistant	Resistant		Resistant	Resistant	Resistant	Resistant	Resistant		Resistant	Resistant				Resistant	Resistant	Resistant	Sensitive			Sensitive		Resistant	Resistant	Resistant	Resistant			Sensitive		Resistant
Lahore	BLOOD	Male	>65Y	2015	Staphylococcus epidermidis	Resistant	Resistant	Resistant	Resistant		Resistant	Resistant	Resistant	Resistant	Resistant	Resistant	Resistant	Resistant	Resistant	Resistant	Resistant	Resistant	Sensitive					Sensitive		Resistant	Resistant	Resistant	Resistant	Sensitive	Sensitive			Resistant
Lahore	BLOOD	Male	<5	2013	Staphylococcus aureus	Resistant	Resistant	Sensitive	Sensitive		Sensitive	Sensitive	Sensitive	Sensitive	Sensitive	Sensitive	Sensitive	Sensitive	Sensitive	Sensitive	Sensitive	Sensitive				Sensitive	Sensitive			Sensitive		Sensitive	Resistant	Sensitive	Sensitive
Lahore	BLOOD	Female	6-18Y	2013	Coagulase negative Staphylococcus spp.	Resistant	Resistant	Resistant	Resistant		Resistant	Resistant	Resistant	Resistant	Resistant	Resistant	Resistant	Resistant	Resistant	Resistant	Resistant	Resistant	Resistant	Resistant	Resistant	Resistant	Resistant	Resistant		Sensitive	Sensitive	Sensitive	Resistant	Sensitive	Resistant			Sensitive
Lahore	CSF	Male	6-18Y	2011	Proteus spp.	Resistant	Resistant	Sensitive	Sensitive	Sensitive	Resistant	Resistant	Resistant		Resistant	Resistant	Resistant	Resistant	Resistant	Resistant	Resistant		Resistant	Resistant	Resistant			Resistant		Resistant	Resistant	Resistant	Resistant			Sensitive	Resistant	Resistant
Lahore	BLOOD	Male	>65Y	2011	Enterobacter cloacae	Resistant	Resistant	Sensitive	Sensitive	Resistant	Resistant		Sensitive		Sensitive		Sensitive	Sensitive	Resistant	Resistant	Resistant		Sensitive	Sensitive	Sensitive			Resistant		Sensitive	Sensitive	Sensitive	Resistant			Sensitive	Sensitive
Lahore	BLOOD	Female	<5	2015	Salmonella Typhi	Sensitive	Sensitive						Sensitive	Sensitive	Sensitive		Sensitive	Sensitive				Sensitive							Resistant	Resistant	Resistant	Resistant	Resistant					Resistant
Lahore	BLOOD	Male	19-45Y	2014	Coagulase negative Staphylococcus spp.	Sensitive	Sensitive	Sensitive	Sensitive		Sensitive	Sensitive	Sensitive	Sensitive	Sensitive	Sensitive	Sensitive	Sensitive	Sensitive	Sensitive	Sensitive	Sensitive	Sensitive	Sensitive	Sensitive	Sensitive	Sensitive	Sensitive		Sensitive	Sensitive	Sensitive	Sensitive	Sensitive	Resistant			Sensitive
Lahore	BLOOD	Male	6-18Y	2011	Salmonella Typhi	Sensitive	Sensitive	Sensitive	Sensitive	Sensitive	Sensitive	Sensitive	Sensitive		Sensitive	Sensitive	Sensitive	Sensitive	Sensitive	Sensitive	Sensitive		Sensitive	Sensitive	Sensitive			Sensitive		Sensitive	Sensitive	Sensitive	Resistant			Sensitive	Sensitive	Sensitive
Lahore	BLOOD	Female	6-18Y	2012	Salmonella Typhi			Sensitive	Sensitive		Sensitive		Sensitive	Sensitive	Sensitive	Sensitive	Sensitive	Sensitive	Resistant	Resistant	Sensitive		Sensitive	Sensitive	Resistant			Sensitive		Sensitive	Sensitive	Sensitive	Resistant			Sensitive	Sensitive	Sensitive
Lahore	BLOOD	Male	19-45Y	2014	Salmonella Paratyphi	Sensitive	Sensitive				Sensitive	Sensitive		Sensitive	Sensitive		Sensitive	Sensitive				Sensitive							Resistant	Resistant	Resistant	Resistant	Sensitive					Resistant
Lahore	BLOOD	Female	>65Y	2015	Escherichia coli			Sensitive	Sensitive	Resistant	Resistant	Resistant	Resistant	Resistant	Resistant	Resistant	Resistant	Resistant	Resistant	Resistant	Resistant	Resistant	Sensitive	Sensitive	Sensitive			Resistant		Sensitive	Sensitive	Sensitive	Resistant			Sensitive	Sensitive	Sensitive
Lahore	BLOOD	Female	6-18Y	2013	Coagulase negative Staphylococcus spp.	Sensitive	Sensitive	Sensitive	Sensitive		Sensitive	Sensitive	Sensitive	Sensitive	Sensitive	Sensitive	Sensitive	Sensitive	Sensitive	Sensitive	Sensitive	Sensitive		Sensitive		Resistant	Resistant	Resistant		Sensitive	Sensitive	Sensitive	Resistant	Resistant	Resistant			Sensitive
Lahore	BLOOD	Male	<5	2013	Streptococcus pneumoniae	Sensitive	Sensitive							Sensitive	Sensitive		Sensitive	Sensitive				Sensitive				Sensitive	Sensitive	Sensitive		Sensitive	Sensitive	Sensitive	Resistant	Sensitive
Lahore	BLOOD	Male	6-18Y	2014	Coagulase negative Staphylococcus spp.	Resistant	Resistant	Sensitive	Sensitive		Sensitive	Sensitive	Sensitive	Sensitive	Sensitive	Sensitive	Sensitive	Sensitive	Sensitive	Sensitive	Sensitive	Sensitive	Sensitive	Sensitive	Sensitive	Resistant	Resistant	Sensitive		Sensitive	Sensitive	Sensitive	Resistant	Sensitive	Sensitive			Sensitive
Lahore	BLOOD	Male	46-65Y	2013	Staphylococcus aureus	Resistant	Resistant	Sensitive	Sensitive		Sensitive	Sensitive	Sensitive	Sensitive	Sensitive	Sensitive	Sensitive	Sensitive	Sensitive	Sensitive	Sensitive	Sensitive		Sensitive		Resistant	Resistant			Sensitive		Sensitive	Resistant	Resistant	Sensitive
Lahore	BLOOD	Female	6-18Y	2013	Coagulase negative Staphylococcus spp.	Resistant	Resistant	Sensitive	Sensitive		Sensitive	Sensitive	Sensitive	Sensitive	Sensitive	Sensitive	Sensitive	Sensitive	Sensitive	Sensitive	Sensitive	Sensitive		Sensitive		Resistant	Resistant			Sensitive		Sensitive	Resistant	Sensitive	Resistant
Lahore	BLOOD	Female	<5	2015	Salmonella Typhi	Sensitive	Sensitive						Sensitive	Sensitive	Sensitive		Sensitive	Sensitive				Sensitive							Sensitive	Sensitive	Sensitive	Sensitive	Sensitive					Sensitive
Lahore	BLOOD	Male	6-18Y	2015	Salmonella Typhi	Sensitive	Sensitive				Sensitive	Sensitive	Sensitive	Sensitive	Sensitive		Sensitive	Sensitive				Sensitive							Resistant	Intermediate	Intermediate	Intermediate	Sensitive					Intermediate
Lahore	BLOOD	Male	<5	2014	Coagulase negative Staphylococcus spp.	Resistant	Resistant	Resistant	Resistant		Resistant	Resistant	Resistant	Resistant	Resistant	Resistant	Resistant	Resistant	Resistant	Resistant	Resistant	Resistant	Resistant	Resistant	Resistant	Resistant	Resistant	Sensitive		Resistant	Resistant	Resistant	Resistant	Resistant	Resistant			Resistant
Lahore	BLOOD	Female	<5	2013	Klebsiella pneumoniae			Sensitive	Sensitive	Resistant	Resistant	Resistant	Resistant	Resistant	Resistant	Resistant	Resistant	Resistant	Resistant	Resistant	Resistant	Resistant	Sensitive	Sensitive	Resistant			Resistant		Sensitive	Sensitive	Sensitive	Resistant			Sensitive	Sensitive	Sensitive
Lahore	BLOOD	Male	>65Y	2011	Escherichia coli	Sensitive	Sensitive	Sensitive	Sensitive	Sensitive	Sensitive		Sensitive		Sensitive		Sensitive	Sensitive	Sensitive	Sensitive	Sensitive		Sensitive	Sensitive	Sensitive			Sensitive		Sensitive	Sensitive	Sensitive	Resistant			Resistant	Sensitive
Lahore	BLOOD	Male	<5	2014	Coagulase negative Staphylococcus spp.	Resistant	Resistant	Resistant	Resistant		Resistant	Resistant	Resistant	Resistant	Resistant	Resistant	Resistant	Resistant	Resistant	Resistant	Resistant	Resistant	Sensitive	Sensitive	Sensitive	Sensitive	Sensitive	Sensitive		Sensitive	Sensitive	Sensitive	Resistant	Sensitive	Resistant			Sensitive
Lahore	BLOOD	Female	19-45Y	2011	Coagulase negative Staphylococcus spp.	Resistant	Resistant	Resistant	Resistant		Resistant						Resistant	Resistant	Resistant	Resistant	Resistant		Resistant	Resistant	Resistant	Resistant	Resistant	Resistant		Resistant	Resistant	Resistant	Resistant	Sensitive				Resistant
Lahore	BLOOD	Male	19-45Y	2013	Coagulase negative Staphylococcus spp.	Resistant	Resistant	Resistant	Resistant		Resistant		Resistant	Resistant	Resistant	Resistant	Resistant	Resistant	Resistant	Resistant	Resistant	Resistant		Resistant		Resistant	Resistant	Sensitive		Resistant	Resistant	Resistant	Resistant	Resistant	Resistant			Resistant
Lahore	BLOOD	Male	<5	2014	Coagulase negative Staphylococcus spp.	Resistant	Resistant	Resistant	Resistant		Resistant	Resistant	Resistant	Resistant	Resistant	Resistant	Resistant	Resistant	Resistant	Resistant	Resistant	Resistant	Resistant	Resistant	Resistant	Resistant	Resistant	Sensitive		Resistant	Resistant	Resistant	Resistant	Sensitive	Sensitive			Resistant
Lahore	BLOOD	Male	<5	2013	Coagulase negative Staphylococcus spp.	Resistant	Resistant	Sensitive	Sensitive		Sensitive	Sensitive	Sensitive	Sensitive	Resistant	Resistant	Resistant	Resistant	Resistant	Resistant	Resistant	Resistant		Sensitive		Sensitive	Sensitive	Sensitive		Resistant	Resistant	Resistant	Resistant	Resistant	Sensitive			Resistant
Lahore	BLOOD	Female	<5	2014	Coagulase negative Staphylococcus spp.	Resistant	Resistant	Resistant	Resistant		Resistant	Resistant	Resistant	Resistant	Resistant	Resistant	Resistant	Resistant	Resistant	Resistant	Resistant	Resistant	Sensitive	Sensitive	Sensitive	Resistant	Resistant	Resistant		Resistant	Resistant	Resistant	Resistant	Sensitive	Resistant			Resistant
Lahore	BLOOD	Male	>65Y	2014	Klebsiella pneumoniae			Sensitive	Sensitive	Resistant	Resistant	Resistant	Resistant	Resistant	Resistant	Resistant	Resistant	Resistant	Resistant	Resistant	Resistant	Resistant	Sensitive	Sensitive	Sensitive			Resistant		Resistant	Resistant	Resistant	Resistant			Sensitive		Resistant
Lahore	CSF	Male	19-45Y	2015	Serratia marcescens			Sensitive	Sensitive	Resistant	Resistant	Resistant	Resistant	Resistant	Resistant	Resistant	Resistant	Resistant	Resistant	Resistant	Resistant	Resistant	Sensitive	Resistant	Resistant			Sensitive		Resistant	Resistant	Resistant	Resistant			Resistant	Resistant	Resistant
Lahore	BLOOD	Female	<5	2011	Pseudomonas spp.			Sensitive	Sensitive	Sensitive			Sensitive	Sensitive	Sensitive	Sensitive	Sensitive	Sensitive					Sensitive	Sensitive	Sensitive					Sensitive	Sensitive	Sensitive	Sensitive			Sensitive	Sensitive
Lahore	BLOOD	Male	6-18Y	2013	Salmonella Typhi	Resistant	Resistant				Sensitive			Sensitive	Sensitive		Sensitive	Sensitive				Sensitive							Resistant	Resistant	Resistant	Resistant						Resistant
Lahore	BLOOD	Female	>65Y	2012	Pseudomonas spp.			Sensitive	Sensitive		Resistant		Sensitive	Sensitive	Sensitive	Resistant	Sensitive	Sensitive	Resistant	Resistant	Resistant		Sensitive	Resistant	Resistant			Sensitive		Sensitive	Sensitive	Sensitive	Resistant			Sensitive	Sensitive	Sensitive
Lahore	BLOOD	Male	19-45Y	2011	Pseudomonas aeruginosa			Sensitive	Sensitive	Sensitive			Sensitive	Sensitive	Sensitive	Resistant	Sensitive	Resistant					Sensitive	Sensitive						Sensitive	Sensitive	Sensitive	Resistant			Sensitive	Sensitive
Lahore	BLOOD	Female	46-65Y	2011	Coagulase negative Staphylococcus spp.	Resistant	Resistant	Resistant	Resistant		Resistant						Resistant	Resistant	Resistant	Resistant	Resistant		Sensitive	Sensitive	Sensitive	Resistant	Resistant	Sensitive		Sensitive	Sensitive	Sensitive	Resistant	Sensitive
Lahore	BLOOD	Female	<5	2012	Coagulase negative Staphylococcus spp.	Resistant	Resistant	Resistant	Resistant		Resistant	Resistant					Resistant	Resistant	Resistant	Resistant	Resistant		Sensitive	Resistant	Resistant	Resistant	Resistant	Sensitive		Sensitive	Sensitive	Sensitive	Resistant	Sensitive				Sensitive
Lahore	BLOOD	Female	>65Y	2015	Escherichia coli			Sensitive	Sensitive	Resistant	Resistant	Resistant	Resistant	Resistant	Resistant	Resistant	Resistant	Resistant	Resistant	Resistant	Resistant	Resistant		Resistant	Resistant			Resistant		Resistant	Resistant	Resistant				Sensitive	Sensitive	Resistant
Lahore	BLOOD	Female	19-45Y	2015	Staphylococcus epidermidis	Sensitive	Sensitive	Sensitive	Sensitive		Sensitive	Sensitive	Sensitive	Sensitive	Sensitive	Sensitive	Sensitive	Sensitive	Sensitive	Sensitive	Sensitive	Sensitive		Resistant	Resistant	Resistant	Resistant	Sensitive		Sensitive	Sensitive	Sensitive	Sensitive	Sensitive	Sensitive			Sensitive
Lahore	CSF	Male	6-18Y	2012	Proteus spp.	Resistant	Resistant	Resistant	Resistant	Resistant	Resistant	Resistant	Resistant		Resistant	Resistant	Resistant	Resistant	Resistant	Resistant	Resistant		Resistant	Resistant	Resistant			Resistant		Resistant	Resistant	Resistant	Resistant			Sensitive	Resistant
Lahore	BLOOD	Male	>65Y	2014	Coagulase negative Staphylococcus spp.	Resistant	Resistant	Sensitive	Sensitive		Sensitive	Sensitive	Sensitive	Sensitive	Sensitive	Sensitive	Sensitive	Sensitive	Sensitive	Sensitive		Sensitive	Sensitive	Sensitive	Sensitive	Resistant	Resistant	Resistant		Sensitive	Sensitive	Sensitive	Resistant	Sensitive	Resistant			Sensitive
Lahore	BLOOD	Female	19-45Y	2015	Coagulase negative Staphylococcus spp.	Resistant	Resistant	Sensitive	Sensitive		Sensitive	Sensitive	Sensitive	Sensitive	Sensitive	Sensitive	Sensitive	Sensitive	Sensitive	Sensitive	Sensitive	Sensitive	Sensitive	Sensitive	Sensitive	Resistant	Resistant	Sensitive		Resistant	Resistant	Resistant	Sensitive	Sensitive	Sensitive			Resistant
Lahore	BLOOD	Female	<5	2013	Klebsiella pneumoniae			Sensitive	Sensitive	Resistant	Resistant	Resistant	Resistant	Resistant	Resistant	Resistant	Resistant	Resistant	Resistant	Resistant	Resistant	Resistant	Resistant	Resistant	Resistant			Sensitive		Sensitive	Sensitive	Sensitive	Resistant			Resistant	Resistant	Sensitive
Lahore	CSF	Male	19-45Y	2014	Escherichia coli			Sensitive	Sensitive	Resistant	Resistant	Resistant	Resistant	Resistant	Resistant	Resistant	Resistant	Resistant	Resistant	Resistant	Resistant	Resistant	Sensitive	Resistant	Resistant			Resistant		Resistant	Resistant	Resistant	Resistant			Sensitive	Sensitive	Resistant
Lahore	BLOOD	Male	>65Y	2014	Pseudomonas aeruginosa			Resistant	Resistant	Sensitive			Sensitive				Sensitive						Sensitive	Sensitive	Sensitive					Sensitive	Sensitive	Sensitive					Sensitive
Lahore	BLOOD	Female	>65Y	2014	Escherichia coli			Sensitive	Sensitive	Resistant	Resistant	Resistant	Resistant	Resistant	Resistant	Resistant	Resistant	Resistant	Resistant	Resistant	Resistant	Resistant	Sensitive	Resistant	Resistant			Resistant		Resistant	Resistant	Resistant	Resistant			Sensitive	Sensitive	Resistant
Lahore	CSF	Female	19-45Y	2011	Escherichia coli	Resistant	Resistant	Sensitive	Sensitive	Sensitive	Resistant		Resistant		Resistant		Resistant	Resistant	Resistant	Resistant	Resistant		Sensitive	Sensitive	Resistant			Resistant		Resistant	Sensitive	Sensitive	Resistant			Sensitive	Sensitive
Lahore	BLOOD	Male	<5	2013	Klebsiella pneumoniae			Sensitive	Sensitive	Resistant	Resistant	Resistant	Resistant	Resistant	Resistant	Resistant	Resistant	Resistant	Resistant	Resistant	Resistant	Resistant	Resistant	Resistant	Resistant			Resistant		Resistant	Resistant	Resistant	Resistant			Resistant	Sensitive	Resistant
Lahore	BLOOD	Male	<5	2013	Klebsiella pneumoniae			Sensitive	Sensitive		Resistant	Resistant	Resistant	Resistant	Resistant	Resistant	Resistant	Resistant	Resistant	Resistant	Resistant	Resistant	Resistant	Resistant	Resistant					Resistant	Resistant	Resistant				Sensitive	Sensitive	Resistant
Lahore	BLOOD	Female	>65Y	2011	Coagulase negative Staphylococcus spp.	Sensitive	Sensitive	Sensitive	Sensitive		Sensitive						Sensitive	Sensitive	Sensitive	Sensitive	Sensitive		Sensitive	Sensitive	Sensitive	Sensitive	Sensitive	Sensitive		Sensitive	Sensitive	Sensitive	Resistant	Sensitive
Lahore	BLOOD	Female	46-65Y	2013	Pseudomonas aeruginosa			Sensitive	Sensitive	Sensitive			Sensitive				Sensitive						Resistant	Resistant	Resistant					Sensitive	Sensitive	Sensitive					Sensitive	Sensitive
Lahore	BLOOD	Male	<5	2013	Coagulase negative Staphylococcus spp.	Sensitive	Sensitive	Sensitive	Sensitive		Sensitive	Sensitive	Sensitive	Sensitive	Sensitive	Sensitive	Sensitive	Sensitive	Sensitive	Sensitive	Sensitive	Sensitive	Sensitive	Sensitive	Sensitive	Resistant	Resistant	Sensitive		Sensitive	Sensitive	Sensitive	Sensitive	Sensitive	Sensitive			Sensitive
Lahore	BLOOD	Female	>65Y	2015	Stenotrophomonas maltophilia												Sensitive														Sensitive		Sensitive
Lahore	BLOOD	Female	<5	2015	Staphylococcus epidermidis	Sensitive	Sensitive	Sensitive	Sensitive		Sensitive	Sensitive	Sensitive	Sensitive	Sensitive	Sensitive	Sensitive	Sensitive	Sensitive	Sensitive	Sensitive	Sensitive	Sensitive	Sensitive	Sensitive	Sensitive	Sensitive	Sensitive		Sensitive	Sensitive	Sensitive	Resistant	Sensitive	Sensitive			Sensitive
Lahore	BLOOD	Male	46-65Y	2014	Coagulase negative Staphylococcus spp.	Sensitive	Sensitive	Sensitive	Sensitive		Sensitive	Sensitive	Sensitive	Sensitive	Sensitive	Sensitive	Sensitive	Sensitive	Sensitive	Sensitive	Sensitive	Sensitive	Sensitive	Sensitive	Sensitive	Sensitive	Sensitive	Sensitive		Sensitive	Sensitive	Sensitive	Sensitive	Sensitive	Sensitive			Sensitive
Lahore	BLOOD	Male	<5	2013	Coagulase negative Staphylococcus spp.	Resistant	Resistant	Sensitive	Sensitive		Sensitive	Sensitive	Sensitive	Sensitive	Sensitive	Sensitive	Sensitive	Sensitive	Sensitive	Sensitive	Sensitive	Sensitive	Sensitive	Resistant	Resistant	Resistant	Resistant	Sensitive		Sensitive	Sensitive	Sensitive	Resistant	Resistant	Sensitive			Sensitive
Lahore	BLOOD	Male	>65Y	2014	Coagulase negative Staphylococcus spp.	Sensitive	Sensitive	Sensitive	Sensitive		Sensitive	Sensitive	Sensitive	Sensitive	Sensitive	Sensitive	Sensitive	Sensitive	Sensitive	Sensitive	Sensitive	Sensitive	Sensitive	Sensitive	Sensitive	Sensitive	Sensitive	Sensitive		Sensitive	Sensitive	Sensitive	Sensitive	Sensitive	Sensitive			Sensitive
Lahore	BLOOD	Female	19-45Y	2012	Pseudomonas aeruginosa			Sensitive	Sensitive		Resistant		Sensitive	Sensitive	Resistant	Resistant	Resistant	Resistant	Resistant	Resistant	Resistant		Sensitive	Sensitive	Sensitive			Resistant		Resistant	Resistant	Resistant	Resistant			Sensitive	Sensitive	Resistant
Lahore	BLOOD	Female	<5	2012	Coagulase negative Staphylococcus spp.	Resistant	Resistant	Intermediate	Intermediate		Resistant		Resistant	Resistant	Resistant	Resistant	Resistant	Resistant	Resistant	Resistant	Resistant			Resistant		Resistant	Resistant	Resistant		Resistant	Resistant	Resistant	Sensitive	Resistant	Resistant			Resistant
Lahore	BLOOD	Female	46-65Y	2011	Klebsiella spp.	Resistant	Resistant	Sensitive	Sensitive	Sensitive	Sensitive	Sensitive	Sensitive		Sensitive	Sensitive	Sensitive	Sensitive	Sensitive	Sensitive	Sensitive		Sensitive	Sensitive	Sensitive			Sensitive		Sensitive	Sensitive	Sensitive	Resistant	Sensitive				Sensitive
Lahore	BLOOD	Male	<5	2014	Streptococcus spp.	Sensitive	Sensitive	Sensitive	Sensitive		Sensitive	Sensitive	Sensitive	Sensitive	Sensitive	Sensitive	Sensitive	Sensitive	Sensitive	Sensitive	Sensitive	Sensitive	Resistant	Resistant	Resistant	Sensitive	Sensitive	Sensitive		Sensitive	Sensitive	Sensitive		Sensitive	Sensitive			Sensitive
Lahore	BLOOD	Female	6-18Y	2015	Staphylococcus epidermidis	Sensitive	Sensitive	Sensitive	Sensitive		Sensitive	Sensitive	Sensitive	Sensitive	Sensitive	Sensitive	Sensitive	Sensitive	Sensitive	Sensitive	Sensitive	Sensitive	Sensitive	Sensitive	Sensitive	Sensitive	Sensitive	Sensitive		Sensitive	Sensitive	Sensitive	Sensitive	Sensitive	Sensitive			Sensitive
Lahore	BLOOD	Male	>65Y	2013	Coagulase negative Staphylococcus spp.	Resistant	Resistant	Sensitive	Sensitive		Sensitive	Sensitive	Sensitive	Sensitive	Sensitive	Sensitive	Sensitive	Sensitive	Sensitive	Sensitive	Sensitive	Sensitive	Sensitive	Sensitive	Sensitive	Resistant	Resistant	Resistant		Sensitive	Sensitive	Sensitive	Resistant	Sensitive	Sensitive			Sensitive
Lahore	BLOOD	Male	<5	2014	Coagulase negative Staphylococcus spp.	Sensitive	Sensitive	Sensitive	Sensitive		Sensitive	Sensitive	Sensitive	Sensitive	Sensitive	Sensitive	Sensitive	Sensitive	Sensitive	Sensitive	Sensitive	Sensitive	Sensitive	Sensitive	Sensitive	Sensitive	Sensitive	Resistant		Sensitive	Sensitive	Sensitive	Sensitive	Resistant	Sensitive			Sensitive
Lahore	CSF	Male	19-45Y	2015	Serratia marcescens			Sensitive	Sensitive	Resistant	Resistant	Resistant	Resistant	Resistant	Resistant	Resistant	Resistant	Resistant	Resistant	Resistant	Resistant	Resistant	Sensitive	Resistant	Resistant			Sensitive		Resistant	Resistant	Resistant	Resistant			Resistant	Resistant	Resistant
Lahore	BLOOD	Male	19-45Y	2015	Salmonella Typhi	Sensitive	Sensitive				Sensitive	Sensitive	Sensitive	Sensitive	Sensitive		Sensitive	Sensitive				Sensitive							Resistant	Resistant	Resistant	Resistant	Resistant					Resistant
Lahore	BLOOD	Female	>65Y	2014	Pseudomonas aeruginosa			Sensitive	Sensitive	Sensitive			Sensitive				Sensitive						Sensitive	Sensitive	Sensitive					Sensitive	Sensitive	Sensitive					Sensitive
Lahore	BLOOD	Female	<5	2013	Klebsiella pneumoniae			Resistant	Resistant	Resistant	Resistant	Resistant	Resistant	Resistant	Resistant	Resistant	Resistant	Resistant	Resistant	Resistant	Resistant	Resistant	Resistant	Resistant	Resistant			Resistant		Sensitive	Sensitive	Sensitive	Resistant			Resistant	Resistant	Sensitive
Lahore	BLOOD	Male	<5	2015	Coagulase negative Staphylococcus spp.	Resistant	Resistant	Sensitive	Sensitive		Sensitive	Sensitive	Sensitive	Sensitive	Sensitive	Sensitive	Sensitive	Sensitive	Sensitive	Sensitive	Sensitive	Sensitive	Sensitive	Sensitive	Resistant	Sensitive	Sensitive	Sensitive		Sensitive	Sensitive	Sensitive	Resistant	Sensitive	Sensitive			Sensitive
Lahore	BLOOD	Male	>65Y	2012	Coagulase negative Staphylococcus spp.	Resistant	Resistant	Sensitive	Sensitive		Resistant		Resistant	Resistant	Resistant	Resistant	Resistant	Resistant	Resistant	Resistant	Resistant			Resistant		Resistant	Resistant	Resistant		Resistant	Resistant	Resistant	Resistant	Resistant	Resistant			Resistant
Lahore	BLOOD	Male	>65Y	2014	Streptococcus faecalis	Resistant	Resistant				Resistant	Resistant												Resistant				Resistant		Resistant	Resistant
Lahore	BLOOD	Male	<5	2012	Streptococcus spp.	Sensitive	Sensitive	Sensitive	Sensitive		Sensitive		Sensitive	Sensitive	Sensitive	Sensitive	Sensitive		Resistant	Resistant	Resistant	Sensitive		Sensitive		Sensitive	Sensitive	Sensitive		Resistant	Resistant	Resistant	Resistant	Sensitive	Sensitive			Resistant
Lahore	BLOOD	Male	46-65Y	2012	Escherichia coli			Sensitive	Sensitive		Resistant		Resistant	Resistant	Resistant	Resistant	Resistant	Resistant	Resistant	Resistant	Resistant		Sensitive	Sensitive	Sensitive			Resistant		Sensitive	Sensitive	Sensitive	Resistant			Sensitive	Sensitive	Sensitive
Lahore	BLOOD	Male	19-45Y	2012	Pseudomonas aeruginosa			Sensitive	Sensitive		Resistant		Sensitive	Sensitive	Sensitive	Resistant	Sensitive	Sensitive	Resistant	Resistant	Resistant		Sensitive	Sensitive	Resistant			Resistant		Sensitive	Sensitive	Sensitive	Resistant			Sensitive	Sensitive	Sensitive
Lahore	CSF	Male	<5	2015	Pseudomonas aeruginosa			Sensitive	Sensitive	Sensitive			Sensitive				Sensitive						Sensitive	Sensitive	Sensitive					Sensitive	Sensitive	Sensitive					Sensitive
Lahore	BLOOD	Female	<5	2015	Escherichia coli			Sensitive	Sensitive	Resistant	Resistant	Resistant	Resistant	Resistant	Resistant	Resistant	Resistant	Resistant	Resistant	Resistant	Resistant	Resistant	Sensitive	Sensitive	Sensitive			Sensitive		Resistant	Resistant	Resistant	Resistant			Sensitive	Sensitive	Resistant
Lahore	BLOOD	Male	46-65Y	2013	Staphylococcus aureus	Resistant	Resistant	Sensitive	Sensitive		Sensitive	Sensitive	Sensitive	Sensitive	Sensitive	Sensitive	Sensitive	Sensitive	Sensitive	Sensitive	Sensitive	Sensitive	Sensitive	Sensitive	Resistant	Sensitive	Sensitive	Sensitive		Sensitive	Sensitive	Sensitive	Sensitive	Sensitive	Sensitive			Sensitive
Lahore	BLOOD	Male	<5	2013	Coagulase negative Staphylococcus spp.	Resistant	Resistant	Resistant	Resistant		Resistant	Resistant	Resistant	Resistant	Resistant	Resistant	Resistant	Resistant	Resistant	Resistant	Resistant	Resistant	Sensitive	Sensitive	Sensitive	Resistant	Resistant	Sensitive		Sensitive	Sensitive	Sensitive	Resistant	Sensitive	Resistant			Sensitive
Lahore	BLOOD	Male	>65Y	2011	Pseudomonas aeruginosa			Sensitive	Sensitive	Resistant			Sensitive	Resistant	Resistant	Resistant	Sensitive	Resistant					Resistant	Resistant	Resistant					Resistant	Resistant	Resistant	Resistant			Sensitive	Sensitive
Lahore	BLOOD	Male	<5	2011	Klebsiella spp.	Resistant	Resistant	Resistant	Resistant	Resistant	Resistant				Resistant		Resistant	Resistant	Resistant	Resistant	Resistant		Resistant	Resistant	Resistant			Sensitive		Resistant	Resistant	Resistant	Resistant			Resistant	Resistant	Resistant
Lahore	BLOOD	Male	<5	2013	Coagulase negative Staphylococcus spp.	Resistant	Resistant	Sensitive	Sensitive		Resistant		Resistant	Resistant	Resistant	Resistant	Resistant		Resistant		Resistant	Resistant		Resistant		Resistant	Resistant	Resistant		Resistant	Resistant	Resistant	Sensitive	Sensitive	Sensitive			Resistant
Lahore	BLOOD	Female	<5	2013	Coagulase negative Staphylococcus spp.	Resistant	Resistant	Resistant	Resistant		Resistant		Resistant	Resistant	Resistant	Resistant	Resistant	Resistant	Resistant	Resistant	Resistant	Resistant		Resistant		Resistant	Resistant	Sensitive		Resistant	Resistant	Resistant	Sensitive	Sensitive	Resistant			Resistant
Lahore	BLOOD	Male	46-65Y	2014	Pseudomonas spp.			Sensitive	Sensitive	Resistant			Resistant				Resistant						Sensitive	Resistant	Resistant					Resistant	Resistant	Resistant					Sensitive
Lahore	BLOOD	Female	>65Y	2015	Staphylococcus epidermidis	Sensitive	Sensitive	Sensitive	Sensitive		Sensitive	Sensitive	Sensitive	Sensitive	Sensitive	Sensitive	Sensitive	Sensitive	Sensitive	Sensitive	Sensitive	Sensitive	Sensitive	Sensitive	Sensitive	Sensitive	Sensitive	Sensitive		Sensitive	Sensitive	Sensitive		Sensitive	Sensitive			Sensitive
Lahore	CSF	Male	19-45Y	2015	Serratia marcescens			Sensitive	Sensitive	Resistant	Resistant	Resistant	Resistant	Resistant	Resistant	Resistant	Resistant	Resistant	Resistant	Resistant	Resistant	Resistant		Resistant	Resistant					Resistant	Resistant	Resistant	Resistant			Resistant	Resistant	Resistant
Lahore	BLOOD	Male	19-45Y	2012	Pseudomonas aeruginosa			Sensitive	Sensitive		Resistant		Sensitive	Sensitive	Sensitive	Resistant	Sensitive	Sensitive	Resistant	Resistant	Resistant	Sensitive	Sensitive	Sensitive	Sensitive			Resistant		Sensitive	Sensitive	Sensitive	Resistant			Sensitive	Sensitive	Sensitive
Lahore	BLOOD	Male	<5	2013	Coagulase negative Staphylococcus spp.	Resistant	Resistant	Sensitive	Sensitive		Sensitive		Resistant	Resistant	Resistant	Resistant	Resistant	Resistant	Resistant	Resistant	Resistant			Resistant		Resistant	Resistant	Resistant		Resistant	Resistant	Resistant	Resistant	Sensitive	Resistant			Resistant
Lahore	BLOOD	Female	19-45Y	2015	Staphylococcus epidermidis	Sensitive	Sensitive	Sensitive	Sensitive		Sensitive	Sensitive	Sensitive	Sensitive	Sensitive	Sensitive	Sensitive	Sensitive	Sensitive	Sensitive	Sensitive	Sensitive	Sensitive	Sensitive	Sensitive	Resistant	Resistant	Sensitive		Sensitive	Sensitive	Sensitive	Sensitive	Sensitive	Sensitive			Sensitive
Lahore	BLOOD	Female	>65Y	2011	Pseudomonas spp.			Resistant	Sensitive	Resistant			Sensitive		Resistant		Sensitive	Resistant	Resistant	Resistant	Resistant		Resistant	Resistant	Resistant					Resistant	Resistant	Resistant	Resistant			Sensitive	Sensitive
Lahore	BLOOD	Male	46-65Y	2014	Escherichia coli			Sensitive	Sensitive	Resistant	Resistant	Resistant	Resistant	Resistant	Resistant	Resistant	Resistant	Resistant	Resistant	Resistant	Resistant	Resistant	Sensitive	Resistant	Resistant			Resistant		Resistant	Resistant	Resistant	Sensitive			Sensitive	Sensitive	Resistant
Lahore	BLOOD	Female	>65Y	2012	Streptococcus faecalis	Resistant	Resistant	Resistant	Resistant		Resistant		Resistant	Resistant	Resistant	Resistant	Resistant	Resistant	Resistant					Resistant		Resistant	Resistant	Resistant		Resistant	Resistant	Resistant	Resistant	Resistant	Resistant			Resistant
Lahore	BLOOD	Female	6-18Y	2014	Pseudomonas aeruginosa			Sensitive	Sensitive	Sensitive			Sensitive				Sensitive						Sensitive	Sensitive	Sensitive					Sensitive	Sensitive	Sensitive					Sensitive
Lahore	BLOOD	Female	>65Y	2013	Coagulase negative Staphylococcus spp.	Resistant	Resistant	Resistant	Resistant		Resistant	Resistant	Resistant	Resistant	Resistant	Resistant	Resistant	Resistant	Resistant	Resistant	Resistant	Resistant	Sensitive	Sensitive	Sensitive	Sensitive	Sensitive	Resistant		Sensitive	Sensitive	Sensitive	Sensitive	Sensitive	Resistant			Sensitive
Lahore	BLOOD	Female	>65Y	2013	Escherichia coli			Sensitive	Sensitive	Resistant	Resistant	Resistant	Sensitive	Resistant	Resistant	Resistant	Resistant	Resistant	Resistant	Resistant	Resistant	Resistant	Sensitive	Sensitive	Sensitive			Resistant		Resistant	Resistant	Resistant	Resistant			Sensitive	Sensitive	Resistant
Lahore	BLOOD	Male	<5	2013	Staphylococcus aureus	Resistant	Resistant	Resistant	Resistant		Resistant	Resistant	Resistant	Resistant	Resistant	Resistant	Resistant	Resistant	Resistant	Resistant	Resistant	Resistant		Resistant		Resistant	Resistant			Resistant		Resistant	Resistant	Resistant	Resistant
Lahore	BLOOD	Female	46-65Y	2014	Pseudomonas aeruginosa			Sensitive	Sensitive	Resistant			Resistant				Resistant						Sensitive	Resistant	Resistant					Resistant	Resistant	Resistant					Sensitive
Lahore	BLOOD	Male	46-65Y	2014	Klebsiella pneumoniae			Sensitive	Sensitive		Resistant	Resistant	Resistant	Resistant	Resistant	Resistant	Resistant	Resistant	Resistant	Resistant	Resistant	Resistant	Sensitive	Sensitive	Sensitive			Sensitive		Sensitive	Sensitive	Sensitive	Resistant			Sensitive	Sensitive	Sensitive
Lahore	BLOOD	Male	<5	2011	Escherichia coli	Resistant	Resistant	Sensitive	Sensitive	Resistant	Sensitive		Sensitive		Resistant	Resistant	Sensitive	Resistant	Resistant	Resistant	Resistant		Resistant	Resistant	Resistant			Resistant		Sensitive	Sensitive	Sensitive	Resistant			Sensitive	Sensitive	Sensitive
Lahore	BLOOD	Female	46-65Y	2014	Pseudomonas aeruginosa			Sensitive	Sensitive	Sensitive			Sensitive				Sensitive						Sensitive	Sensitive	Sensitive					Sensitive	Sensitive	Sensitive					Sensitive
Lahore	BLOOD	Male	<5	2013	Coagulase negative Staphylococcus spp.	Resistant	Resistant	Resistant	Resistant		Resistant	Resistant	Resistant	Resistant	Resistant	Resistant	Resistant	Resistant	Resistant	Resistant	Resistant	Resistant	Sensitive	Sensitive	Resistant	Resistant	Resistant	Resistant		Sensitive	Sensitive	Sensitive	Resistant	Sensitive	Resistant			Sensitive
Lahore	BLOOD	Female	19-45Y	2014	Escherichia coli			Sensitive	Sensitive	Resistant	Resistant	Resistant	Resistant	Resistant	Resistant	Resistant	Resistant	Resistant	Resistant	Resistant	Resistant	Resistant	Sensitive	Resistant	Resistant			Resistant		Resistant	Resistant	Resistant	Resistant			Sensitive		Resistant
Lahore	BLOOD	Male	<5	2014	Coagulase negative Staphylococcus spp.	Resistant	Resistant	Sensitive	Sensitive		Sensitive	Sensitive	Sensitive	Sensitive	Sensitive	Sensitive	Sensitive	Sensitive	Sensitive	Sensitive	Sensitive	Sensitive	Sensitive	Sensitive	Sensitive	Resistant	Resistant	Sensitive		Sensitive	Sensitive	Sensitive	Sensitive	Sensitive	Sensitive			Sensitive
Lahore	BLOOD	Male	>65Y	2015	Pseudomonas spp.			Sensitive	Sensitive	Resistant			Resistant				Resistant						Sensitive	Resistant	Resistant					Resistant	Resistant	Resistant					Resistant
Lahore	BLOOD	Male	19-45Y	2015	Stenotrophomonas maltophilia												Sensitive														Sensitive		Resistant
Lahore	BLOOD	Female	<5	2012	Coagulase negative Staphylococcus spp.	Resistant	Resistant	Resistant	Resistant		Resistant	Resistant	Resistant	Resistant	Resistant	Resistant	Resistant	Resistant	Resistant	Resistant	Resistant			Resistant		Resistant	Resistant	Sensitive		Resistant	Resistant	Resistant	Resistant	Resistant	Resistant			Resistant
Lahore	BLOOD	Male	46-65Y	2015	Staphylococcus epidermidis	Sensitive	Sensitive	Sensitive	Sensitive		Sensitive	Sensitive	Sensitive	Sensitive	Sensitive	Sensitive	Sensitive	Sensitive	Sensitive	Sensitive	Sensitive	Sensitive	Sensitive	Sensitive	Sensitive	Resistant	Resistant	Resistant		Sensitive	Sensitive	Sensitive	Resistant	Sensitive	Sensitive			Sensitive
Lahore	BLOOD	Male	<5	2013	Pseudomonas spp.			Sensitive	Sensitive	Resistant			Resistant	Resistant	Resistant		Resistant	Resistant				Resistant	Sensitive	Sensitive	Sensitive					Sensitive	Sensitive	Sensitive				Sensitive	Sensitive	Sensitive
Lahore	BLOOD	Male	<5	2015	Coagulase negative Staphylococcus spp.	Resistant	Resistant	Resistant	Resistant		Resistant	Resistant	Resistant	Resistant	Resistant	Resistant	Resistant	Resistant	Resistant	Resistant	Resistant	Resistant	Sensitive	Resistant	Resistant	Resistant	Resistant	Sensitive		Resistant	Resistant	Resistant	Sensitive	Resistant	Resistant			Resistant
Lahore	BLOOD	Male	>65Y	2011	Staphylococcus aureus	Resistant	Resistant	Resistant	Resistant		Resistant						Resistant	Resistant	Resistant	Resistant	Resistant		Sensitive	Resistant	Sensitive	Resistant	Resistant	Sensitive		Sensitive	Sensitive	Sensitive	Resistant	Resistant	Resistant
Lahore	CSF	Female	19-45Y	2011	Acinetobacter spp.	Resistant	Resistant	Resistant	Resistant	Resistant	Resistant		Resistant		Resistant		Resistant	Resistant	Resistant	Resistant	Resistant		Resistant	Resistant	Resistant			Resistant		Resistant	Resistant	Resistant	Resistant			Sensitive	Resistant	Resistant
Lahore	BLOOD	Female	<5	2011	Acinetobacter spp.	Resistant	Resistant	Sensitive	Sensitive	Resistant	Resistant				Resistant		Resistant	Resistant	Resistant	Resistant	Sensitive		Resistant	Sensitive	Resistant			Sensitive		Sensitive	Sensitive	Sensitive	Resistant			Sensitive	Sensitive
Lahore	BLOOD	Female	19-45Y	2013	Acinetobacter spp.			Resistant	Resistant		Resistant		Resistant	Resistant	Resistant	Resistant	Resistant	Resistant	Resistant	Resistant	Resistant	Resistant	Resistant	Resistant	Resistant			Resistant		Resistant	Resistant	Resistant	Sensitive			Sensitive	Resistant	Resistant
Lahore	BLOOD	Male	<5	2011	Coagulase negative Staphylococcus spp.	Resistant	Resistant	Resistant	Resistant		Resistant						Resistant	Resistant	Resistant	Resistant	Resistant		Resistant	Resistant	Resistant			Sensitive		Resistant	Resistant	Resistant	Resistant	Resistant				Resistant
Lahore	BLOOD	Male	<5	2011	Klebsiella spp.	Resistant	Resistant	Sensitive	Sensitive	Resistant	Resistant		Resistant		Resistant	Resistant	Resistant	Resistant	Resistant	Resistant	Resistant		Resistant	Resistant	Resistant			Resistant		Resistant	Resistant	Resistant	Resistant			Sensitive	Sensitive	Resistant
Lahore	BLOOD	Female	<5	2013	Coagulase negative Staphylococcus spp.	Resistant	Resistant	Sensitive	Sensitive		Resistant	Resistant	Resistant	Resistant	Resistant	Resistant	Resistant	Resistant	Resistant	Resistant	Resistant	Resistant	Sensitive	Sensitive		Resistant	Resistant	Resistant		Sensitive		Sensitive	Sensitive	Sensitive	Sensitive
Lahore	CSF	Female	19-45Y	2011	Escherichia coli	Resistant	Resistant	Sensitive	Sensitive	Resistant	Resistant		Resistant		Resistant	Resistant	Resistant	Resistant	Resistant	Resistant	Resistant		Sensitive	Resistant	Resistant			Resistant		Resistant	Resistant	Resistant	Resistant			Sensitive	Sensitive	Resistant
Lahore	BLOOD	Female	46-65Y	2012	Pseudomonas aeruginosa			Sensitive	Sensitive		Resistant		Sensitive	Sensitive	Resistant	Resistant	Resistant	Resistant	Resistant	Resistant	Resistant		Sensitive	Sensitive	Sensitive			Resistant		Sensitive	Sensitive	Sensitive	Resistant			Sensitive	Sensitive	Sensitive
Lahore	BLOOD	Male	6-18Y	2012	Pseudomonas aeruginosa			Sensitive	Sensitive	Sensitive			Resistant	Sensitive	Resistant	Resistant	Sensitive	Sensitive					Resistant	Sensitive	Sensitive					Sensitive	Resistant	Resistant	Resistant			Sensitive	Sensitive
Lahore	BLOOD	Male	<5	2015	Klebsiella pneumoniae			Resistant	Resistant	Resistant	Resistant	Resistant	Resistant	Resistant	Resistant	Resistant	Resistant	Resistant	Resistant	Resistant	Resistant	Resistant	Resistant	Resistant	Resistant			Resistant		Resistant	Resistant	Resistant	Resistant			Resistant	Resistant	Resistant
Lahore	BLOOD	Female	46-65Y	2014	Pseudomonas spp.			Resistant	Resistant	Resistant			Resistant				Resistant						Sensitive	Resistant	Resistant					Resistant	Resistant	Resistant					Sensitive
Lahore	BLOOD	Female	19-45Y	2015	Acinetobacter spp.			Resistant	Resistant		Resistant	Resistant	Resistant	Resistant	Resistant		Resistant	Resistant				Resistant	Resistant	Resistant	Resistant			Resistant		Resistant	Resistant	Resistant	Resistant			Resistant	Resistant	Resistant
Lahore	BLOOD	Female	>65Y	2014	Pseudomonas aeruginosa			Resistant	Resistant	Sensitive			Sensitive				Sensitive						Sensitive	Sensitive	Sensitive					Sensitive	Sensitive	Sensitive					Sensitive
Lahore	BLOOD	Female	19-45Y	2015	Serratia marcescens			Resistant	Resistant	Resistant	Resistant	Resistant	Resistant	Resistant	Resistant	Resistant	Resistant	Resistant	Resistant	Resistant	Resistant	Resistant	Resistant	Resistant	Resistant			Sensitive		Resistant	Resistant	Resistant	Resistant			Resistant	Resistant	Resistant
Lahore	BLOOD	Male	19-45Y	2013	Coagulase negative Staphylococcus spp.	Resistant	Resistant	Resistant	Resistant		Resistant	Resistant	Resistant	Resistant	Resistant	Resistant	Resistant	Resistant	Resistant	Resistant	Resistant	Resistant	Resistant	Resistant	Resistant	Resistant	Resistant	Sensitive		Resistant	Resistant	Resistant	Resistant	Resistant	Resistant			Resistant
Lahore	BLOOD	Female	46-65Y	2015	Pseudomonas spp.			Resistant	Resistant	Resistant							Resistant						Resistant	Resistant	Resistant					Sensitive	Sensitive	Sensitive					Resistant
Lahore	BLOOD	Female	>65Y	2011	Pseudomonas aeruginosa	Resistant	Resistant	Sensitive	Sensitive	Resistant	Resistant		Resistant		Sensitive	Sensitive	Sensitive	Sensitive	Sensitive	Sensitive	Sensitive		Sensitive	Sensitive	Sensitive			Resistant		Sensitive	Sensitive	Sensitive	Resistant			Sensitive	Sensitive	Sensitive
Lahore	BLOOD	Female	19-45Y	2013	Acinetobacter spp.			Resistant	Resistant		Resistant	Resistant	Resistant	Resistant	Resistant		Resistant	Resistant				Resistant	Resistant	Resistant	Resistant					Resistant	Resistant	Resistant	Resistant			Sensitive	Resistant	Resistant
Lahore	BLOOD	Male	>65Y	2015	Staphylococcus epidermidis	Resistant	Resistant	Resistant	Resistant		Resistant	Resistant	Resistant	Resistant	Resistant	Resistant	Resistant	Resistant	Resistant	Resistant	Resistant	Resistant	Resistant	Resistant	Resistant	Resistant	Resistant	Sensitive		Resistant	Resistant	Resistant	Sensitive	Resistant	Resistant			Resistant
Lahore	BLOOD	Male	46-65Y	2013	Coagulase negative Staphylococcus spp.	Resistant	Resistant	Resistant	Resistant		Resistant	Resistant	Resistant	Resistant	Resistant	Resistant	Resistant	Resistant	Resistant	Resistant	Resistant	Resistant	Sensitive	Resistant	Resistant	Resistant	Resistant			Resistant	Resistant	Resistant	Resistant	Resistant	Resistant			Resistant
Lahore	BLOOD	Male	<5	2012	Pseudomonas aeruginosa			Sensitive	Sensitive	Resistant	Resistant		Sensitive	Sensitive	Sensitive	Resistant	Sensitive	Sensitive	Resistant	Resistant	Resistant		Resistant	Resistant	Resistant			Resistant		Sensitive	Sensitive	Sensitive	Sensitive			Sensitive	Sensitive	Sensitive
Lahore	BLOOD	Male	<5	2014	Staphylococcus aureus	Resistant	Resistant	Sensitive	Sensitive		Sensitive	Sensitive	Sensitive	Sensitive	Sensitive	Sensitive	Sensitive	Sensitive	Sensitive	Sensitive	Sensitive	Sensitive	Sensitive	Resistant	Resistant	Resistant	Resistant	Sensitive		Sensitive	Sensitive	Sensitive	Sensitive	Sensitive	Resistant			Sensitive
Lahore	CSF	Male	19-45Y	2013	Acinetobacter spp.			Resistant	Resistant		Resistant	Resistant	Resistant	Resistant	Resistant		Resistant	Resistant				Resistant	Sensitive	Resistant	Sensitive			Resistant		Resistant	Resistant	Resistant	Resistant			Sensitive	Resistant	Resistant
Lahore	BLOOD	Male	46-65Y	2011	Pseudomonas spp.			Resistant	Resistant	Resistant			Sensitive	Resistant	Resistant	Resistant	Sensitive	Resistant					Sensitive	Sensitive	Sensitive					Sensitive	Sensitive	Sensitive	Sensitive			Sensitive	Sensitive
Lahore	BLOOD	Male	>65Y	2012	Pseudomonas aeruginosa			Sensitive	Sensitive	Sensitive			Sensitive	Sensitive	Sensitive	Resistant	Sensitive	Resistant					Sensitive	Sensitive	Sensitive					Sensitive	Sensitive	Sensitive	Resistant			Sensitive	Sensitive
Lahore	BLOOD	Female	>65Y	2011	Pseudomonas aeruginosa			Sensitive	Sensitive	Resistant			Sensitive	Resistant	Resistant	Resistant	Sensitive	Resistant					Sensitive	Sensitive	Sensitive					Resistant	Resistant	Resistant	Resistant			Sensitive	Sensitive
Lahore	BLOOD	Female	19-45Y	2011	Pseudomonas aeruginosa			Sensitive	Sensitive	Resistant			Resistant	Resistant	Resistant	Resistant	Resistant	Resistant					Resistant	Resistant	Resistant					Resistant	Resistant	Resistant	Resistant			Sensitive	Sensitive
Lahore	BLOOD	Female	46-65Y	2013	Pseudomonas aeruginosa			Sensitive	Sensitive	Sensitive			Sensitive				Sensitive						Sensitive	Sensitive	Sensitive					Sensitive	Sensitive	Sensitive					Sensitive	Sensitive
Lahore	BLOOD	Male	<5	2013	Coagulase negative Staphylococcus spp.	Resistant	Resistant	Resistant	Resistant		Resistant	Resistant	Resistant	Resistant	Resistant	Resistant	Resistant	Resistant	Resistant	Resistant	Resistant	Resistant	Resistant	Resistant	Resistant	Resistant	Resistant			Resistant	Resistant	Resistant	Resistant	Resistant	Resistant			Resistant
Lahore	BLOOD	Male	>65Y	2015	Stenotrophomonas maltophilia												Sensitive														Sensitive		Sensitive
Lahore	BLOOD	Male	19-45Y	2014	Klebsiella pneumoniae			Sensitive	Sensitive	Resistant	Resistant	Resistant	Resistant	Resistant	Resistant	Resistant	Resistant	Resistant	Resistant	Resistant	Resistant	Resistant	Sensitive	Sensitive	Resistant			Resistant		Sensitive	Sensitive	Sensitive	Resistant			Sensitive	Sensitive	Sensitive
Lahore	BLOOD	Male	<5	2011	Pseudomonas spp.			Resistant	Resistant	Resistant			Resistant	Resistant	Resistant	Resistant	Resistant	Resistant					Resistant	Resistant	Resistant					Sensitive	Sensitive	Sensitive	Resistant			Sensitive	Sensitive	Sensitive
Lahore	BLOOD	Female	<5	2013	Klebsiella pneumoniae			Sensitive	Sensitive	Resistant	Resistant	Resistant	Resistant	Resistant	Resistant	Resistant	Resistant	Resistant	Resistant	Resistant	Resistant	Resistant	Resistant	Resistant	Resistant			Sensitive		Sensitive	Sensitive	Sensitive	Resistant			Resistant	Resistant	Sensitive
Lahore	BLOOD	Male	>65Y	2015	Staphylococcus epidermidis	Sensitive	Sensitive	Sensitive	Sensitive		Sensitive	Sensitive	Sensitive	Sensitive	Sensitive	Sensitive	Sensitive	Sensitive	Sensitive	Sensitive	Sensitive	Sensitive	Sensitive	Resistant	Resistant			Sensitive		Resistant	Resistant	Resistant	Sensitive	Sensitive	Sensitive			Resistant
Lahore	BLOOD	Male	46-65Y	2015	Escherichia coli			Sensitive	Sensitive	Resistant	Resistant	Resistant	Resistant	Resistant	Resistant	Resistant	Resistant	Resistant	Resistant	Resistant	Resistant	Resistant	Sensitive	Resistant	Resistant			Resistant		Resistant	Resistant	Resistant				Sensitive	Sensitive	Resistant
Lahore	BLOOD	Male	19-45Y	2014	Coagulase negative Staphylococcus spp.	Sensitive	Sensitive	Sensitive	Sensitive		Sensitive	Sensitive	Sensitive	Sensitive	Sensitive	Sensitive	Sensitive	Sensitive	Sensitive	Sensitive	Sensitive	Sensitive	Sensitive	Sensitive	Sensitive	Sensitive	Sensitive	Sensitive		Sensitive	Sensitive	Sensitive	Sensitive	Sensitive	Sensitive			Sensitive
Lahore	BLOOD	Male	<5	2011	Pseudomonas spp.			Resistant	Resistant	Resistant			Resistant	Resistant	Resistant	Resistant	Resistant	Resistant					Sensitive	Sensitive	Resistant					Resistant	Sensitive	Sensitive	Resistant			Resistant	Resistant
Lahore	BLOOD	Male	<5	2013	Coagulase negative Staphylococcus spp.	Resistant	Resistant	Sensitive	Sensitive		Sensitive	Sensitive	Sensitive	Sensitive	Sensitive	Sensitive	Sensitive	Sensitive	Sensitive	Sensitive	Sensitive	Sensitive	Sensitive	Sensitive	Sensitive	Sensitive	Sensitive	Sensitive		Sensitive	Sensitive	Sensitive	Sensitive	Sensitive	Resistant			Sensitive
Lahore	BLOOD	Female	<5	2013	Klebsiella pneumoniae			Sensitive	Sensitive	Resistant	Resistant	Resistant	Resistant	Resistant	Resistant	Resistant	Resistant	Resistant	Resistant	Resistant	Resistant	Resistant	Resistant	Resistant	Resistant			Sensitive		Sensitive	Sensitive	Sensitive	Resistant			Resistant	Resistant	Sensitive
Lahore	BLOOD	Female	>65Y	2011	Escherichia coli	Resistant	Resistant	Sensitive	Sensitive	Resistant	Sensitive		Sensitive		Resistant		Resistant	Resistant	Resistant	Resistant	Resistant		Sensitive	Sensitive	Sensitive			Resistant		Sensitive	Sensitive	Sensitive	Resistant			Sensitive	Sensitive
Lahore	BLOOD	Male	<5	2011	Coagulase negative Staphylococcus spp.	Resistant	Resistant	Resistant	Resistant		Resistant						Resistant	Resistant	Resistant	Resistant	Resistant		Resistant	Resistant	Resistant	Sensitive	Sensitive	Sensitive		Sensitive	Sensitive	Sensitive	Resistant	Sensitive
Lahore	BLOOD	Male	>65Y	2013	Klebsiella pneumoniae			Sensitive	Sensitive	Sensitive	Sensitive	Sensitive	Sensitive	Sensitive	Sensitive	Resistant	Sensitive	Sensitive	Resistant	Resistant	Resistant	Sensitive	Sensitive	Sensitive	Sensitive					Sensitive	Sensitive	Sensitive	Resistant			Sensitive	Sensitive	Sensitive
Lahore	BLOOD	Male	46-65Y	2012	Escherichia coli	Resistant	Resistant	Sensitive	Sensitive	Resistant	Resistant	Resistant	Resistant		Resistant	Resistant	Resistant	Resistant	Resistant	Resistant	Resistant		Sensitive	Resistant	Resistant			Resistant		Resistant	Resistant	Resistant	Resistant			Sensitive	Sensitive	Resistant
Lahore	BLOOD	Male	<5	2014	Streptococci (Alpha)	Sensitive	Sensitive	Sensitive	Sensitive		Sensitive	Sensitive	Sensitive		Sensitive			Sensitive					Sensitive	Sensitive	Resistant	Sensitive	Sensitive				Resistant	Resistant		Sensitive
Lahore	BLOOD	Male	6-18Y	2014	Coagulase negative Staphylococcus spp.	Resistant	Resistant	Resistant	Resistant		Resistant	Resistant	Resistant	Resistant	Resistant	Resistant	Resistant	Resistant	Resistant	Resistant	Resistant	Resistant	Sensitive	Resistant	Resistant	Resistant	Resistant	Resistant		Resistant	Resistant	Resistant	Resistant	Sensitive	Resistant			Resistant
Lahore	BLOOD	Male	46-65Y	2014	Escherichia coli			Sensitive	Sensitive	Sensitive	Sensitive	Sensitive	Sensitive	Sensitive	Sensitive	Sensitive	Sensitive	Sensitive	Resistant	Resistant	Sensitive	Sensitive	Sensitive	Sensitive	Sensitive			Sensitive		Sensitive	Sensitive	Sensitive	Sensitive			Sensitive	Sensitive	Sensitive
Lahore	BLOOD	Male	46-65Y	2011	Coagulase negative Staphylococcus spp.	Resistant	Resistant	Resistant	Resistant		Resistant						Resistant	Resistant	Resistant	Resistant	Resistant		Resistant	Resistant	Resistant			Resistant		Resistant	Resistant	Resistant	Resistant	Sensitive
Lahore	BLOOD	Female	>65Y	2011	Pseudomonas aeruginosa			Sensitive	Resistant	Sensitive			Sensitive	Resistant	Sensitive	Sensitive	Sensitive	Sensitive					Resistant	Resistant	Resistant					Resistant	Resistant	Resistant	Resistant			Sensitive	Sensitive
Lahore	CSF	Female	46-65Y	2011	Acinetobacter spp.	Resistant	Resistant	Resistant	Resistant	Resistant	Resistant		Resistant	Resistant	Resistant	Resistant	Resistant	Resistant					Resistant	Resistant	Resistant			Resistant		Resistant	Resistant	Resistant	Resistant			Resistant	Sensitive	Resistant
Lahore	BLOOD	Male	19-45Y	2013	Staphylococcus aureus	Resistant	Resistant	Sensitive	Sensitive		Sensitive	Sensitive	Sensitive	Sensitive	Sensitive	Sensitive	Sensitive	Sensitive	Sensitive	Sensitive	Sensitive	Sensitive		Sensitive		Sensitive	Sensitive	Sensitive		Sensitive		Sensitive		Sensitive	Sensitive
Lahore	BLOOD	Female	19-45Y	2013	Staphylococcus aureus	Resistant	Resistant	Sensitive	Sensitive		Sensitive	Sensitive	Sensitive	Sensitive	Sensitive	Sensitive	Sensitive	Sensitive	Sensitive	Sensitive	Sensitive	Sensitive		Sensitive		Sensitive	Sensitive	Sensitive		Sensitive		Sensitive	Sensitive	Sensitive	Sensitive
Lahore	BLOOD	Male	<5	2015	Acinetobacter spp.			Resistant	Resistant	Resistant	Resistant	Resistant	Resistant	Resistant	Resistant		Resistant	Resistant				Resistant	Resistant	Resistant	Sensitive			Sensitive		Resistant	Resistant	Resistant	Resistant			Resistant	Resistant	Resistant
Lahore	BLOOD	Male	<5	2012	Coagulase negative Staphylococcus spp.	Resistant	Resistant	Sensitive	Sensitive		Sensitive		Resistant	Resistant	Resistant	Resistant	Resistant	Resistant	Resistant	Resistant	Resistant			Resistant		Resistant	Resistant	Resistant		Resistant	Resistant	Resistant	Resistant	Resistant	Resistant			Resistant
Lahore	BLOOD	Male	<5	2013	Coagulase negative Staphylococcus spp.	Resistant	Resistant	Sensitive	Sensitive		Sensitive	Sensitive	Sensitive	Sensitive	Sensitive	Sensitive	Sensitive	Sensitive	Sensitive	Sensitive	Sensitive	Sensitive		Sensitive		Sensitive	Sensitive	Sensitive		Sensitive	Sensitive	Sensitive	Resistant	Sensitive	Sensitive			Sensitive
Lahore	BLOOD	Female	>65Y	2013	Streptococcus spp.	Sensitive	Sensitive				Sensitive	Sensitive												Resistant				Sensitive		Resistant	Resistant	Resistant
Lahore	BLOOD	Male	46-65Y	2012	Escherichia coli			Sensitive	Sensitive		Resistant		Sensitive	Sensitive	Resistant	Resistant	Resistant	Resistant	Resistant	Resistant	Resistant	Resistant	Sensitive	Sensitive	Sensitive			Resistant		Resistant	Resistant	Resistant	Resistant			Sensitive	Sensitive	Resistant
Lahore	BLOOD	Female	46-65Y	2011	Escherichia coli	Resistant	Resistant	Sensitive	Sensitive	Resistant	Resistant		Resistant		Resistant		Resistant	Resistant	Resistant	Resistant	Resistant		Sensitive	Resistant	Resistant			Resistant		Resistant	Resistant	Resistant	Resistant			Sensitive	Sensitive
Lahore	CSF	Female	46-65Y	2011	Acinetobacter spp.	Resistant	Resistant	Resistant	Resistant	Resistant	Resistant		Resistant	Resistant	Resistant	Resistant	Resistant	Resistant					Resistant	Resistant	Resistant			Resistant		Resistant	Resistant	Resistant	Resistant			Sensitive	Resistant	Sensitive
Lahore	BLOOD	Male	6-18Y	2012	Pseudomonas aeruginosa			Sensitive	Sensitive		Resistant		Sensitive	Sensitive	Resistant	Resistant	Resistant	Resistant	Resistant	Resistant	Resistant		Sensitive	Sensitive	Sensitive			Resistant		Sensitive	Sensitive	Sensitive	Resistant			Sensitive	Sensitive	Sensitive
Lahore	BLOOD	Female	<5	2012	Staphylococcus aureus	Resistant	Resistant	Sensitive	Sensitive		Sensitive		Sensitive	Sensitive	Sensitive	Sensitive	Sensitive	Sensitive	Sensitive	Sensitive	Sensitive			Sensitive		Sensitive	Sensitive	Sensitive		Sensitive	Sensitive	Sensitive	Sensitive	Sensitive	Sensitive			Sensitive
Lahore	BLOOD	Male	<5	2011	Streptococcus spp.	Sensitive	Sensitive				Sensitive	Sensitive														Resistant	Resistant	Sensitive		Resistant	Resistant	Resistant	Resistant					Resistant
Lahore	BLOOD	Male	46-65Y	2015	Serratia marcescens			Sensitive	Sensitive	Resistant	Resistant	Resistant	Resistant	Resistant	Resistant	Resistant	Resistant	Resistant	Resistant	Resistant	Resistant	Resistant	Sensitive	Resistant	Resistant			Sensitive		Resistant	Resistant	Resistant	Resistant			Sensitive	Resistant	Resistant
Lahore	BLOOD	Male	<5	2011	Escherichia coli	Resistant	Resistant	Sensitive	Sensitive	Resistant	Resistant	Resistant	Resistant		Resistant	Resistant	Resistant	Resistant	Resistant	Resistant	Resistant		Sensitive	Resistant	Resistant			Resistant		Resistant	Resistant	Resistant	Resistant			Sensitive	Sensitive	Resistant
Lahore	BLOOD	Male	>65Y	2015	Acinetobacter spp.			Resistant	Resistant		Resistant	Resistant	Resistant	Resistant	Resistant		Resistant	Resistant				Resistant	Resistant	Resistant	Resistant			Resistant		Resistant	Resistant	Resistant	Resistant			Resistant	Resistant	Resistant
Lahore	BLOOD	Male	46-65Y	2015	Staphylococcus epidermidis	Resistant	Resistant	Resistant	Resistant		Resistant	Resistant	Resistant	Resistant	Resistant	Resistant	Resistant	Resistant	Resistant	Resistant	Resistant	Resistant	Sensitive	Resistant	Resistant	Resistant	Resistant	Sensitive		Resistant	Resistant	Resistant	Resistant	Resistant	Resistant			Resistant
Lahore	BLOOD	Male	19-45Y	2011	Staphylococcus aureus	Resistant	Resistant	Resistant	Resistant		Resistant						Resistant	Resistant	Resistant	Resistant	Resistant		Resistant	Resistant	Resistant	Resistant	Resistant	Resistant		Sensitive	Sensitive	Sensitive	Sensitive	Sensitive
Lahore	BLOOD	Male	19-45Y	2011	Staphylococcus aureus	Resistant	Resistant	Resistant	Resistant		Resistant						Resistant	Resistant	Resistant	Resistant	Resistant		Sensitive	Resistant	Resistant	Resistant	Resistant	Sensitive		Resistant	Resistant	Resistant	Resistant	Sensitive
Lahore	BLOOD	Male	19-45Y	2014	Stenotrophomonas maltophilia												Sensitive														Sensitive		Sensitive
Lahore	BLOOD	Female	<5	2012	Pseudomonas spp.			Sensitive	Sensitive		Resistant		Sensitive	Sensitive	Resistant	Resistant	Resistant	Resistant	Resistant	Resistant	Resistant		Resistant	Resistant	Resistant			Resistant		Resistant	Resistant	Resistant	Resistant			Sensitive	Sensitive	Resistant
Lahore	BLOOD	Female	46-65Y	2012	Staphylococcus aureus	Resistant	Resistant	Resistant	Resistant		Resistant	Resistant					Resistant	Resistant	Resistant	Resistant	Resistant		Resistant	Resistant	Resistant	Resistant	Resistant	Resistant		Resistant	Resistant	Resistant	Resistant	Sensitive				Resistant
Lahore	BLOOD	Female	<5	2012	Coagulase negative Staphylococcus spp.	Resistant	Resistant	Sensitive	Sensitive		Sensitive		Sensitive	Sensitive	Sensitive	Sensitive	Sensitive	Sensitive	Sensitive	Sensitive	Sensitive			Sensitive		Resistant	Resistant	Sensitive		Sensitive	Sensitive	Sensitive	Resistant	Sensitive	Resistant			Sensitive
Lahore	BLOOD	Female	46-65Y	2015	Acinetobacter spp.			Resistant	Resistant		Resistant	Resistant	Resistant	Resistant	Resistant		Resistant	Resistant				Resistant	Resistant	Resistant	Resistant			Resistant		Resistant	Resistant	Resistant	Resistant			Sensitive	Resistant	Resistant
Lahore	BLOOD	Male	46-65Y	2013	Coagulase negative Staphylococcus spp.	Resistant	Resistant	Sensitive	Sensitive		Sensitive	Sensitive	Sensitive	Sensitive	Sensitive	Sensitive	Sensitive	Sensitive	Sensitive	Sensitive	Sensitive	Sensitive	Sensitive	Sensitive	Sensitive	Resistant	Resistant			Resistant	Resistant	Resistant	Resistant	Sensitive	Sensitive			Resistant
Lahore	BLOOD	Male	19-45Y	2014	Escherichia coli			Sensitive	Sensitive	Resistant	Resistant	Resistant	Resistant	Resistant	Resistant	Resistant	Resistant	Resistant	Resistant	Resistant	Resistant	Resistant	Sensitive	Resistant	Resistant			Sensitive		Resistant	Resistant	Resistant	Resistant			Sensitive	Sensitive	Resistant
Lahore	BLOOD	Male	<5	2015	Staphylococcus epidermidis	Resistant	Resistant	Resistant	Resistant		Resistant	Resistant	Resistant	Resistant	Resistant	Resistant	Resistant	Resistant	Resistant	Resistant	Resistant	Resistant	Sensitive	Sensitive	Sensitive	Resistant	Resistant	Sensitive		Resistant	Resistant	Resistant	Resistant	Resistant	Sensitive			Resistant
Lahore	CSF	Male	6-18Y	2012	Pseudomonas aeruginosa			Sensitive	Sensitive	Resistant			Resistant	Resistant	Sensitive	Resistant	Sensitive	Resistant					Resistant	Resistant	Resistant					Resistant	Resistant	Resistant	Resistant			Sensitive	Sensitive
Lahore	BLOOD	Male	46-65Y	2015	Coagulase negative Staphylococcus spp.	Resistant	Resistant	Resistant	Resistant		Resistant	Resistant	Resistant	Resistant	Resistant	Resistant	Resistant	Resistant	Resistant	Resistant	Resistant	Resistant	Sensitive	Resistant	Resistant	Resistant	Resistant	Sensitive		Resistant	Resistant	Resistant		Resistant	Resistant			Resistant
Lahore	BLOOD	Male	>65Y	2015	Klebsiella pneumoniae			Sensitive	Sensitive	Resistant	Resistant	Resistant	Resistant	Resistant	Resistant	Resistant	Resistant	Resistant	Resistant	Resistant	Resistant	Resistant	Resistant	Resistant	Resistant			Resistant		Resistant	Resistant	Resistant	Resistant			Sensitive	Resistant	Resistant
Lahore	BLOOD	Female	19-45Y	2015	Coagulase negative Staphylococcus spp.	Resistant	Resistant	Sensitive	Sensitive		Sensitive	Sensitive	Sensitive	Sensitive	Sensitive	Sensitive	Sensitive	Sensitive	Sensitive	Sensitive	Sensitive	Sensitive	Sensitive	Resistant	Resistant	Resistant	Resistant	Resistant		Sensitive	Sensitive	Sensitive	Sensitive	Resistant	Resistant			Sensitive
Lahore	BLOOD	Male	19-45Y	2015	Serratia marcescens			Resistant	Resistant	Resistant	Resistant	Resistant	Resistant	Resistant	Resistant	Resistant	Resistant	Resistant	Resistant	Resistant	Resistant	Resistant	Sensitive	Resistant	Resistant			Sensitive		Resistant	Resistant	Resistant	Resistant			Sensitive	Resistant	Resistant
Lahore	BLOOD	Female	<5	2013	Coagulase negative Staphylococcus spp.	Sensitive	Sensitive	Sensitive	Sensitive		Sensitive	Sensitive	Sensitive	Sensitive	Sensitive	Sensitive	Sensitive	Sensitive	Sensitive	Sensitive	Sensitive	Sensitive		Sensitive		Sensitive	Sensitive			Sensitive		Sensitive	Sensitive	Sensitive	Sensitive
Lahore	BLOOD	Female	<5	2013	Klebsiella pneumoniae			Resistant	Resistant	Resistant	Resistant	Resistant	Resistant	Resistant	Resistant	Resistant	Resistant	Resistant	Resistant	Resistant	Resistant	Resistant	Resistant	Resistant	Resistant			Resistant		Sensitive	Sensitive	Sensitive	Resistant			Resistant	Resistant	Sensitive
Lahore	BLOOD	Female	19-45Y	2011	Coagulase negative Staphylococcus spp.	Resistant	Resistant	Resistant	Resistant		Resistant						Resistant	Resistant	Resistant	Resistant	Resistant		Resistant	Resistant	Resistant	Resistant	Resistant	Sensitive		Resistant	Resistant	Resistant	Resistant	Resistant
Lahore	BLOOD	Female	19-45Y	2011	Staphylococcus aureus	Resistant	Resistant	Resistant	Resistant		Resistant						Resistant	Resistant	Resistant	Resistant	Resistant		Resistant	Resistant	Resistant	Sensitive	Sensitive	Sensitive		Resistant	Resistant	Resistant	Resistant	Sensitive	Resistant
Lahore	BLOOD	Male	6-18Y	2013	Coagulase negative Staphylococcus spp.	Resistant	Resistant	Sensitive	Sensitive		Sensitive	Sensitive	Sensitive	Sensitive	Sensitive	Sensitive	Sensitive	Sensitive	Sensitive	Sensitive	Sensitive	Sensitive	Sensitive	Sensitive	Sensitive	Resistant	Resistant	Sensitive		Resistant	Resistant	Resistant	Resistant	Sensitive	Sensitive			Resistant
Lahore	BLOOD	Male	<5	2013	Coagulase negative Staphylococcus spp.	Resistant	Resistant	Resistant	Resistant		Resistant	Resistant	Resistant	Resistant	Resistant	Resistant	Resistant	Resistant	Resistant	Resistant	Resistant	Resistant		Resistant		Resistant	Resistant	Sensitive		Resistant		Resistant	Sensitive	Resistant	Resistant
Lahore	BLOOD	Female	>65Y	2012	Acinetobacter spp.			Resistant	Resistant		Resistant		Resistant	Resistant	Resistant	Resistant	Resistant	Resistant	Resistant	Resistant	Resistant		Resistant	Resistant	Resistant			Resistant		Resistant	Resistant	Resistant	Resistant			Sensitive	Resistant	Resistant
Lahore	BLOOD	Male	19-45Y	2015	Staphylococcus epidermidis	Resistant	Resistant	Resistant	Resistant		Resistant	Resistant	Resistant	Resistant	Resistant	Resistant	Resistant	Resistant	Resistant	Resistant	Resistant	Resistant	Sensitive	Resistant	Resistant	Resistant	Resistant	Sensitive		Resistant	Resistant	Resistant	Resistant	Resistant	Resistant			Resistant
Lahore	BLOOD	Male	<5	2011	Pseudomonas aeruginosa			Sensitive	Sensitive	Sensitive			Sensitive	Resistant	Resistant	Resistant	Sensitive	Resistant					Sensitive	Sensitive	Sensitive					Sensitive	Sensitive	Sensitive	Resistant			Sensitive	Sensitive
Lahore	BLOOD	Male	<5	2012	Coagulase negative Staphylococcus spp.			Sensitive	Sensitive		Sensitive	Sensitive	Sensitive	Sensitive	Sensitive	Sensitive	Sensitive	Sensitive	Sensitive	Sensitive	Sensitive			Sensitive		Sensitive	Sensitive	Resistant		Sensitive	Sensitive	Sensitive	Sensitive	Sensitive	Sensitive			Sensitive
Lahore	BLOOD	Female	<5	2012	Coagulase negative Staphylococcus spp.	Resistant	Resistant	Resistant	Resistant		Resistant	Resistant	Sensitive				Resistant	Resistant	Resistant	Resistant	Resistant		Resistant	Resistant	Resistant	Resistant	Resistant	Resistant		Resistant	Resistant	Resistant	Resistant	Sensitive				Resistant
Lahore	BLOOD	Female	19-45Y	2012	Coagulase negative Staphylococcus spp.	Resistant	Resistant	Sensitive	Sensitive		Sensitive	Sensitive	Sensitive	Sensitive	Sensitive	Sensitive	Sensitive	Sensitive	Resistant	Resistant	Resistant			Sensitive		Resistant	Resistant	Sensitive		Resistant	Resistant	Resistant	Resistant	Sensitive	Resistant			Resistant
Lahore	BLOOD	Female	<5	2013	Pseudomonas aeruginosa			Resistant	Resistant	Sensitive			Sensitive	Resistant	Resistant		Resistant	Resistant				Resistant	Sensitive	Sensitive	Sensitive					Resistant	Resistant	Resistant				Sensitive	Sensitive	Resistant
Lahore	BLOOD	Male	19-45Y	2011	Coagulase negative Staphylococcus spp.	Resistant	Resistant	Resistant	Resistant		Resistant						Resistant	Resistant	Resistant	Resistant	Resistant		Resistant	Resistant	Resistant	Resistant	Resistant	Resistant		Resistant	Resistant	Resistant	Resistant	Sensitive
Lahore	BLOOD	Male	46-65Y	2014	Coagulase negative Staphylococcus spp.	Resistant	Resistant	Resistant	Resistant		Resistant	Resistant	Resistant	Resistant	Resistant	Resistant	Resistant	Resistant	Resistant	Resistant	Resistant	Resistant	Sensitive	Sensitive	Sensitive	Resistant	Resistant	Sensitive		Resistant	Resistant	Resistant	Resistant	Resistant	Resistant			Resistant
Lahore	BLOOD	Female	>65Y	2012	Coagulase negative Staphylococcus spp.	Resistant	Resistant	Resistant	Resistant		Resistant	Resistant	Resistant	Resistant	Resistant	Resistant	Resistant	Resistant	Resistant	Resistant	Resistant			Resistant		Resistant	Resistant	Sensitive		Resistant	Resistant	Resistant	Resistant	Sensitive	Sensitive			Resistant
Lahore	BLOOD	Male	<5	2015	Streptococcus faecalis	Sensitive	Sensitive				Sensitive	Sensitive												Sensitive				Sensitive		Sensitive	Sensitive	Sensitive
Lahore	BLOOD	Male	19-45Y	2014	Coagulase negative Staphylococcus spp.	Resistant	Resistant	Resistant	Resistant		Resistant	Resistant	Resistant	Resistant	Resistant	Resistant	Resistant	Resistant	Resistant	Resistant	Resistant	Resistant	Sensitive	Resistant	Resistant	Resistant	Resistant	Sensitive		Resistant	Resistant	Resistant	Resistant	Resistant	Resistant			Resistant
Lahore	BLOOD	Female	<5	2012	Coagulase negative Staphylococcus spp.	Resistant	Resistant	Sensitive	Sensitive		Sensitive	Sensitive	Sensitive	Sensitive	Sensitive	Sensitive	Sensitive	Sensitive	Sensitive	Sensitive	Sensitive			Sensitive		Sensitive	Sensitive	Sensitive		Resistant	Resistant	Resistant	Resistant	Sensitive	Sensitive			Resistant
Lahore	BLOOD	Female	46-65Y	2015	Serratia marcescens			Sensitive	Sensitive	Resistant	Resistant	Resistant	Resistant	Resistant	Resistant	Resistant	Resistant	Resistant	Resistant	Resistant	Resistant	Resistant	Sensitive	Resistant	Resistant			Sensitive		Resistant	Resistant	Resistant	Resistant			Sensitive	Resistant	Resistant
Lahore	BLOOD	Male	19-45Y	2014	Coagulase negative Staphylococcus spp.	Resistant	Resistant	Resistant	Resistant		Resistant	Resistant	Resistant	Resistant	Resistant	Resistant	Resistant	Resistant	Resistant	Resistant	Resistant	Resistant	Sensitive	Resistant	Resistant	Resistant	Resistant	Sensitive		Resistant	Resistant	Resistant	Sensitive	Resistant	Resistant			Resistant
Lahore	BLOOD	Male	<5	2014	Coagulase negative Staphylococcus spp.	Resistant	Resistant	Resistant	Resistant		Resistant	Resistant	Resistant	Resistant	Resistant	Resistant	Resistant	Resistant	Resistant	Resistant	Resistant	Resistant	Sensitive	Sensitive	Sensitive	Resistant	Resistant	Resistant		Resistant	Resistant	Resistant	Resistant	Sensitive	Sensitive			Resistant
Lahore	BLOOD	Male	19-45Y	2012	Pseudomonas spp.			Sensitive	Sensitive	Sensitive	Resistant		Sensitive	Resistant	Resistant	Resistant	Resistant	Resistant	Resistant	Resistant	Resistant		Resistant	Resistant	Resistant			Resistant		Sensitive	Sensitive	Sensitive	Resistant			Sensitive		Sensitive
Lahore	CSF	Male	19-45Y	2015	Serratia marcescens			Sensitive	Sensitive	Resistant	Resistant	Resistant	Resistant	Resistant	Resistant	Resistant	Resistant	Resistant	Resistant	Resistant	Resistant	Resistant		Resistant	Resistant					Resistant	Resistant	Resistant	Resistant			Resistant	Resistant	Resistant
Lahore	BLOOD	Male	19-45Y	2014	Enterobacter cloacae			Sensitive	Sensitive	Resistant	Resistant	Resistant	Resistant	Resistant	Resistant	Resistant	Resistant	Resistant	Resistant	Resistant	Resistant	Resistant	Sensitive	Sensitive	Resistant			Resistant		Sensitive	Sensitive	Sensitive	Sensitive			Resistant	Resistant	Sensitive
Lahore	BLOOD	Male	>65Y	2014	Staphylococcus aureus	Resistant	Resistant	Resistant	Resistant		Resistant	Resistant	Resistant	Resistant	Resistant	Resistant	Resistant	Resistant	Resistant	Resistant	Resistant	Resistant	Sensitive	Sensitive	Resistant	Resistant	Resistant	Resistant		Resistant	Resistant	Resistant	Sensitive	Sensitive	Resistant			Resistant
Lahore	BLOOD	Male	19-45Y	2014	Coagulase negative Staphylococcus spp.	Resistant	Resistant	Sensitive	Sensitive		Sensitive	Sensitive	Sensitive	Sensitive	Sensitive	Sensitive	Sensitive	Sensitive	Sensitive	Sensitive	Sensitive	Sensitive	Sensitive	Sensitive	Sensitive	Resistant	Resistant	Sensitive		Sensitive	Sensitive	Sensitive	Sensitive	Resistant	Sensitive			Sensitive
Lahore	BLOOD	Male	46-65Y	2011	Coagulase negative Staphylococcus spp.	Resistant	Resistant	Resistant	Resistant		Resistant	Resistant					Resistant	Resistant	Resistant	Resistant	Resistant		Sensitive	Resistant	Resistant	Resistant	Resistant	Sensitive		Resistant	Resistant	Resistant	Resistant	Sensitive				Resistant
Lahore	BLOOD	Male	<5	2015	Klebsiella pneumoniae			Resistant	Resistant	Resistant	Resistant	Resistant	Resistant	Resistant	Resistant	Resistant	Resistant	Resistant	Resistant	Resistant	Resistant	Resistant	Sensitive	Resistant	Resistant			Resistant		Resistant	Resistant	Resistant	Resistant			Resistant	Resistant	Resistant
Lahore	BLOOD	Female	<5	2014	Coagulase negative Staphylococcus spp.	Resistant	Resistant	Sensitive	Sensitive		Sensitive	Sensitive	Sensitive	Sensitive	Sensitive	Sensitive	Sensitive	Sensitive	Sensitive	Sensitive	Sensitive	Sensitive	Sensitive	Sensitive	Sensitive	Sensitive	Sensitive	Resistant		Sensitive	Sensitive	Sensitive	Resistant	Sensitive	Sensitive			Sensitive
Lahore	BLOOD	Male	>65Y	2013	Pseudomonas aeruginosa			Sensitive	Sensitive	Sensitive			Sensitive				Sensitive						Sensitive	Sensitive	Sensitive					Sensitive	Sensitive	Sensitive					Sensitive
Lahore	BLOOD	Male	46-65Y	2012	Acinetobacter spp.	Resistant	Resistant	Resistant	Resistant	Resistant	Resistant	Resistant	Resistant	Resistant	Resistant	Resistant	Resistant	Resistant					Resistant	Resistant	Resistant			Sensitive		Resistant	Resistant	Resistant	Resistant			Sensitive	Resistant
Lahore	BLOOD	Male	>65Y	2015	Staphylococcus epidermidis	Resistant	Resistant	Resistant	Resistant		Resistant	Resistant	Resistant	Resistant	Resistant	Resistant	Resistant	Resistant	Resistant	Resistant	Resistant	Resistant	Sensitive	Resistant	Resistant	Resistant	Resistant	Sensitive		Resistant	Resistant	Resistant	Resistant	Sensitive	Sensitive			Resistant
Lahore	CSF	Male	46-65Y	2011	Acinetobacter spp.	Resistant	Resistant	Resistant	Resistant	Resistant	Resistant	Resistant	Resistant	Resistant	Resistant	Resistant	Resistant	Resistant					Resistant	Resistant	Resistant			Resistant		Resistant	Resistant	Resistant	Resistant			Sensitive	Resistant	Resistant
Lahore	BLOOD	Male	46-65Y	2015	Escherichia coli			Sensitive	Sensitive	Resistant	Resistant	Resistant	Resistant	Resistant	Resistant	Resistant	Resistant	Resistant	Resistant	Resistant	Resistant	Resistant	Sensitive	Sensitive	Sensitive			Resistant		Sensitive	Sensitive	Sensitive	Resistant			Sensitive	Sensitive	Sensitive
Lahore	BLOOD	Male	>65Y	2011	Escherichia coli	Resistant	Resistant	Sensitive	Sensitive	Resistant	Resistant		Resistant		Resistant		Resistant	Resistant	Resistant	Resistant	Resistant		Sensitive	Sensitive	Resistant			Resistant		Resistant	Resistant	Resistant	Resistant			Sensitive	Sensitive
Lahore	BLOOD	Male	>65Y	2015	Klebsiella pneumoniae			Sensitive	Sensitive	Resistant	Resistant	Resistant	Resistant	Resistant	Resistant	Resistant	Resistant	Resistant	Resistant	Resistant	Resistant	Resistant	Resistant	Resistant	Resistant			Resistant		Resistant	Resistant	Resistant	Resistant			Resistant	Resistant	Resistant
Lahore	BLOOD	Female	>65Y	2011	Coagulase negative Staphylococcus spp.	Resistant	Resistant	Resistant	Resistant		Resistant						Resistant	Resistant	Resistant	Resistant	Resistant		Resistant	Resistant	Resistant	Resistant	Resistant	Sensitive		Resistant	Resistant	Resistant	Resistant	Sensitive				Resistant
Lahore	BLOOD	Male	<5	2015	Klebsiella pneumoniae			Resistant	Resistant	Resistant	Resistant	Resistant	Resistant	Resistant	Resistant	Resistant	Resistant	Resistant	Resistant	Resistant	Resistant	Resistant	Sensitive	Resistant	Resistant			Resistant		Resistant	Resistant	Resistant	Resistant			Resistant	Resistant	Resistant
Lahore	BLOOD	Male	>65Y	2015	Coagulase negative Staphylococcus spp.	Resistant	Resistant	Resistant	Resistant		Resistant	Resistant	Resistant	Resistant	Resistant	Resistant	Resistant	Resistant	Resistant	Resistant	Resistant	Resistant	Resistant	Resistant	Resistant	Resistant	Resistant	Sensitive		Resistant	Resistant	Resistant	Resistant	Sensitive	Sensitive			Resistant
Lahore	CSF	Male	19-45Y	2015	Serratia marcescens			Sensitive	Sensitive	Resistant	Resistant	Resistant	Resistant	Resistant	Resistant	Resistant	Resistant	Resistant	Resistant	Resistant	Resistant	Resistant		Resistant	Resistant					Resistant	Resistant	Resistant	Resistant			Resistant	Resistant	Resistant
Lahore	BLOOD	Female	19-45Y	2011	Acinetobacter spp.	Resistant	Resistant	Resistant	Resistant	Resistant	Resistant		Resistant	Resistant	Resistant	Resistant	Resistant	Resistant					Resistant	Resistant	Sensitive			Resistant		Resistant	Resistant	Resistant	Resistant			Sensitive	Resistant
Lahore	BLOOD	Male	19-45Y	2014	Acinetobacter spp.			Resistant	Resistant	Resistant	Resistant	Resistant	Resistant	Resistant	Resistant		Resistant	Resistant				Resistant	Resistant	Resistant	Resistant			Resistant		Resistant	Resistant	Resistant	Resistant			Sensitive	Resistant	Resistant
Lahore	BLOOD	Male	<5	2013	Klebsiella pneumoniae			Sensitive	Sensitive	Resistant	Resistant	Resistant	Resistant	Resistant	Resistant	Resistant	Resistant	Resistant	Resistant	Resistant	Resistant	Resistant	Resistant	Resistant	Resistant			Sensitive		Sensitive	Sensitive	Sensitive	Resistant			Resistant	Resistant	Sensitive
Lahore	CSF	Female	19-45Y	2011	Escherichia coli	Resistant	Resistant	Sensitive	Sensitive	Resistant	Resistant		Resistant		Resistant		Resistant	Resistant	Resistant	Resistant	Resistant		Sensitive	Resistant	Resistant			Resistant		Resistant	Resistant	Resistant	Resistant			Sensitive	Sensitive
Lahore	BLOOD	Female	>65Y	2015	Coagulase negative Staphylococcus spp.	Sensitive	Sensitive	Sensitive	Sensitive		Sensitive	Sensitive	Sensitive	Sensitive	Sensitive	Sensitive	Sensitive	Sensitive	Sensitive	Sensitive	Sensitive	Sensitive	Sensitive	Sensitive	Sensitive	Resistant	Resistant	Sensitive		Sensitive	Sensitive	Sensitive	Resistant	Sensitive	Sensitive			Sensitive
Lahore	CSF	Female	19-45Y	2011	Escherichia coli	Resistant	Resistant	Sensitive	Sensitive	Sensitive	Sensitive		Sensitive		Sensitive		Sensitive	Sensitive	Sensitive	Sensitive	Sensitive		Sensitive	Resistant	Sensitive			Sensitive		Sensitive	Sensitive	Sensitive	Resistant			Sensitive	Sensitive
Lahore	BLOOD	Female	>65Y	2012	Coagulase negative Staphylococcus spp.	Resistant	Resistant	Resistant	Resistant		Resistant		Resistant	Resistant	Resistant	Resistant	Resistant	Resistant	Resistant	Resistant	Resistant	Resistant		Resistant		Resistant	Resistant	Sensitive		Resistant	Resistant	Resistant	Sensitive	Resistant	Resistant			Resistant
Lahore	BLOOD	Female	<5	2013	Xanthomonas maltophilia								Resistant	Resistant	Resistant	Resistant	Resistant	Resistant	Resistant	Resistant	Resistant	Resistant	Resistant	Resistant	Resistant			Sensitive	Sensitive	Sensitive	Sensitive	Sensitive	Resistant			Sensitive	Sensitive
Lahore	BLOOD	Female	<5	2013	Enterobacter cloacae			Sensitive	Sensitive	Resistant	Resistant	Resistant	Resistant	Resistant	Resistant	Resistant	Resistant	Resistant	Resistant	Resistant	Resistant	Resistant	Resistant	Resistant	Resistant			Resistant		Sensitive	Sensitive	Sensitive	Resistant			Resistant	Resistant	Sensitive
Lahore	BLOOD	Female	>65Y	2012	Pseudomonas aeruginosa			Sensitive	Sensitive	Sensitive			Sensitive	Sensitive	Resistant	Resistant	Sensitive	Resistant					Resistant	Sensitive	Resistant					Sensitive	Sensitive	Sensitive	Resistant			Sensitive	Sensitive
Lahore	BLOOD	Male	>65Y	2015	Escherichia coli			Sensitive	Sensitive	Resistant	Resistant	Resistant	Resistant	Resistant	Resistant	Resistant	Resistant	Resistant	Resistant	Resistant	Resistant	Resistant	Sensitive	Sensitive				Sensitive		Sensitive	Sensitive	Sensitive				Sensitive		Sensitive
Lahore	BLOOD	Male	>65Y	2014	Coagulase negative Staphylococcus spp.	Resistant	Resistant	Sensitive	Sensitive		Sensitive	Sensitive	Sensitive	Sensitive	Sensitive	Sensitive	Sensitive	Sensitive	Sensitive	Sensitive	Sensitive	Sensitive	Sensitive	Sensitive	Sensitive	Sensitive	Sensitive	Sensitive		Sensitive	Sensitive	Sensitive	Sensitive	Sensitive	Sensitive			Sensitive
Lahore	BLOOD	Female	46-65Y	2014	Acinetobacter spp.			Resistant	Resistant		Resistant	Resistant	Resistant	Resistant	Resistant		Resistant	Resistant				Resistant	Resistant	Resistant	Resistant			Resistant		Resistant	Resistant	Resistant	Resistant			Sensitive	Resistant	Resistant
Lahore	BLOOD	Female	<5	2015	Staphylococcus epidermidis	Sensitive	Sensitive	Sensitive	Sensitive		Sensitive	Sensitive	Sensitive	Sensitive	Sensitive	Sensitive	Sensitive	Sensitive	Sensitive	Sensitive	Sensitive	Sensitive	Sensitive	Sensitive	Sensitive	Resistant	Resistant	Sensitive		Resistant	Resistant	Resistant	Resistant	Sensitive	Sensitive			Resistant
Lahore	BLOOD	Female	<5	2014	Streptococcus spp.	Sensitive	Sensitive	Sensitive	Sensitive		Sensitive	Sensitive	Sensitive	Sensitive	Sensitive	Sensitive	Sensitive	Sensitive	Sensitive	Sensitive	Sensitive	Sensitive	Resistant	Resistant	Resistant	Sensitive	Sensitive	Sensitive		Sensitive	Sensitive	Sensitive	Resistant	Sensitive	Sensitive			Sensitive
Lahore	BLOOD	Female	46-65Y	2013	Escherichia coli			Sensitive	Sensitive	Resistant	Resistant	Resistant	Resistant	Resistant	Resistant	Resistant	Resistant	Resistant	Resistant	Resistant	Resistant	Resistant	Sensitive	Sensitive	Resistant			Resistant		Resistant	Resistant	Resistant	Resistant			Sensitive	Sensitive	Resistant
Lahore	BLOOD	Female	>65Y	2015	Escherichia coli			Sensitive	Sensitive	Resistant	Resistant	Resistant	Resistant	Resistant	Resistant	Resistant	Resistant	Resistant	Resistant	Resistant	Resistant	Resistant	Sensitive	Sensitive				Resistant		Resistant	Resistant	Resistant	Resistant			Sensitive	Sensitive	Resistant
Lahore	BLOOD	Female	19-45Y	2013	Coagulase negative Staphylococcus spp.	Resistant	Resistant	Resistant	Sensitive		Resistant	Resistant	Resistant	Resistant	Resistant	Resistant	Resistant	Resistant	Resistant	Resistant	Resistant	Resistant	Sensitive	Resistant	Resistant	Resistant	Resistant	Sensitive		Resistant	Resistant	Resistant	Resistant	Sensitive	Resistant
Lahore	BLOOD	Female	46-65Y	2012	Acinetobacter spp.			Resistant	Resistant		Resistant		Resistant	Resistant	Resistant	Resistant	Resistant	Resistant	Resistant	Resistant	Resistant	Resistant	Resistant	Resistant	Resistant			Resistant		Resistant	Resistant	Resistant	Sensitive			Intermediate	Resistant	Resistant
Lahore	BLOOD	Female	19-45Y	2011	Staphylococcus aureus	Resistant	Resistant	Resistant	Resistant		Resistant						Resistant	Resistant	Resistant	Resistant	Resistant		Resistant	Resistant	Resistant	Sensitive	Sensitive	Sensitive		Sensitive	Sensitive	Sensitive	Resistant	Sensitive
Lahore	BLOOD	Male	>65Y	2015	Klebsiella pneumoniae			Resistant	Resistant	Resistant	Resistant	Resistant	Resistant	Resistant	Resistant	Resistant	Resistant	Resistant	Resistant	Resistant	Resistant	Resistant	Resistant	Resistant	Resistant			Resistant		Resistant	Resistant	Resistant	Resistant			Resistant	Resistant	Resistant
Lahore	BLOOD	Male	19-45Y	2015	Coagulase negative Staphylococcus spp.	Resistant	Resistant	Sensitive	Sensitive		Sensitive	Sensitive	Sensitive	Sensitive	Sensitive	Sensitive	Sensitive	Sensitive	Sensitive	Sensitive	Sensitive	Sensitive	Sensitive	Sensitive	Sensitive	Resistant	Resistant	Sensitive		Sensitive	Sensitive	Sensitive	Sensitive	Sensitive	Sensitive			Sensitive
Lahore	CSF	Female	19-45Y	2012	Acinetobacter spp.			Resistant	Resistant		Resistant		Resistant	Resistant	Resistant	Resistant	Resistant	Resistant	Resistant	Resistant	Resistant	Resistant	Resistant	Resistant	Resistant			Resistant		Resistant	Resistant	Resistant	Resistant			Sensitive	Resistant	Resistant
Lahore	BLOOD	Male	46-65Y	2014	Coagulase negative Staphylococcus spp.	Resistant	Resistant	Sensitive	Sensitive		Sensitive	Sensitive	Sensitive	Sensitive	Sensitive	Sensitive	Sensitive	Sensitive	Sensitive	Sensitive	Sensitive	Sensitive	Sensitive	Sensitive	Resistant	Sensitive	Sensitive	Sensitive		Resistant	Resistant	Resistant	Resistant	Resistant	Resistant			Resistant
Lahore	BLOOD	Male	46-65Y	2011	Escherichia coli	Resistant	Resistant	Sensitive	Sensitive	Resistant	Resistant	Resistant	Resistant		Resistant	Resistant	Resistant	Resistant	Resistant	Resistant	Resistant		Sensitive	Sensitive	Sensitive			Resistant		Resistant	Resistant	Resistant	Resistant			Sensitive	Sensitive	Sensitive
Lahore	BLOOD	Male	>65Y	2014	Coagulase negative Staphylococcus spp.	Sensitive	Sensitive	Sensitive	Sensitive		Sensitive	Sensitive	Sensitive	Sensitive	Sensitive	Sensitive	Sensitive	Sensitive	Sensitive	Sensitive	Sensitive	Sensitive	Sensitive	Sensitive	Sensitive	Resistant	Resistant	Resistant		Resistant	Resistant	Resistant	Resistant	Sensitive	Sensitive			Resistant
Lahore	BLOOD	Female	46-65Y	2015	Coagulase negative Staphylococcus spp.	Resistant	Resistant	Resistant	Resistant		Resistant	Resistant	Resistant	Resistant	Resistant	Resistant	Resistant	Resistant	Resistant	Resistant	Resistant	Resistant	Sensitive	Sensitive	Sensitive	Resistant	Resistant	Sensitive		Sensitive	Sensitive	Sensitive	Sensitive	Sensitive	Sensitive			Sensitive
Lahore	BLOOD	Male	46-65Y	2014	Klebsiella pneumoniae			Sensitive	Sensitive	Sensitive	Resistant	Resistant	Sensitive	Sensitive	Sensitive	Sensitive	Sensitive	Sensitive	Resistant	Resistant	Sensitive	Sensitive	Sensitive	Sensitive	Resistant			Sensitive		Resistant	Resistant	Resistant	Resistant			Sensitive	Sensitive	Resistant
Lahore	BLOOD	Female	>65Y	2015	Acinetobacter spp.			Resistant	Resistant		Resistant	Resistant	Resistant	Resistant	Resistant		Resistant	Resistant				Resistant	Resistant	Resistant	Resistant			Resistant		Resistant	Resistant	Resistant	Resistant			Sensitive	Resistant	Resistant
Lahore	BLOOD	Female	>65Y	2014	Acinetobacter spp.			Resistant	Resistant		Resistant	Resistant	Resistant	Resistant	Resistant		Resistant	Resistant				Resistant	Resistant	Resistant	Resistant			Resistant		Resistant	Resistant	Resistant	Resistant			Sensitive	Resistant	Resistant
Lahore	BLOOD	Male	46-65Y	2015	Klebsiella pneumoniae			Resistant	Resistant	Resistant	Resistant	Resistant	Resistant	Resistant	Resistant	Resistant	Resistant	Resistant	Resistant	Resistant	Resistant	Resistant	Resistant	Resistant	Resistant			Sensitive		Resistant	Resistant	Resistant	Sensitive			Resistant	Resistant	Resistant
Lahore	BLOOD	Female	19-45Y	2011	Coagulase negative Staphylococcus spp.	Sensitive	Sensitive	Sensitive	Sensitive		Sensitive						Sensitive	Sensitive	Sensitive	Sensitive	Sensitive		Sensitive	Sensitive	Sensitive	Sensitive	Sensitive	Sensitive		Sensitive	Sensitive	Sensitive	Resistant	Sensitive				Sensitive
Lahore	BLOOD	Male	>65Y	2013	Streptococcus faecalis	Sensitive	Sensitive				Sensitive	Sensitive												Resistant				Resistant		Resistant		Resistant	Resistant
Lahore	BLOOD	Male	>65Y	2013	Escherichia coli			Sensitive	Sensitive	Resistant	Resistant	Resistant	Resistant	Resistant	Resistant	Resistant	Resistant	Resistant	Resistant	Resistant	Resistant	Resistant	Sensitive	Resistant	Resistant			Resistant		Resistant	Resistant	Resistant	Resistant			Sensitive	Sensitive	Resistant
Lahore	BLOOD	Female	46-65Y	2015	Coagulase negative Staphylococcus spp.	Resistant	Resistant	Resistant	Resistant		Resistant	Resistant	Resistant	Resistant	Resistant	Resistant	Resistant	Resistant	Resistant	Resistant	Resistant	Resistant	Sensitive	Sensitive	Sensitive	Resistant	Resistant	Sensitive		Sensitive	Sensitive	Sensitive	Sensitive	Sensitive	Sensitive			Sensitive
Lahore	BLOOD	Female	>65Y	2015	Acinetobacter spp.			Resistant	Resistant		Resistant	Resistant	Resistant	Resistant	Resistant		Resistant	Resistant				Resistant	Resistant	Resistant	Resistant			Resistant		Resistant	Resistant	Resistant	Resistant			Sensitive	Resistant	Resistant
Lahore	BLOOD	Female	46-65Y	2011	Streptococcus pneumoniae	Sensitive	Sensitive	Sensitive	Sensitive		Sensitive						Sensitive	Sensitive	Sensitive	Sensitive	Sensitive							Sensitive		Sensitive	Sensitive	Sensitive	Resistant
Lahore	BLOOD	Male	6-18Y	2014	Salmonella Typhi	Sensitive	Sensitive				Sensitive	Sensitive		Sensitive	Sensitive		Sensitive	Sensitive				Sensitive							Resistant	Resistant	Resistant	Resistant	Sensitive					Resistant
Lahore	BLOOD	Male	<5	2011	Pseudomonas spp.			Resistant	Resistant	Resistant			Resistant	Resistant	Resistant	Resistant	Resistant	Resistant					Sensitive	Sensitive	Resistant					Resistant	Sensitive	Sensitive	Resistant			Resistant	Resistant
Lahore	BLOOD	Female	>65Y	2011	Coagulase negative Staphylococcus spp.	Resistant	Resistant	Resistant	Resistant		Resistant						Resistant	Resistant	Resistant	Resistant	Resistant		Sensitive	Resistant	Resistant	Resistant	Resistant	Resistant		Sensitive	Sensitive	Sensitive	Resistant	Sensitive				Sensitive
Lahore	BLOOD	Female	<5	2014	Escherichia coli			Sensitive	Sensitive	Resistant	Resistant	Resistant	Resistant	Resistant	Resistant	Resistant	Resistant	Resistant	Resistant	Resistant	Resistant	Resistant	Sensitive	Sensitive	Resistant			Resistant		Sensitive	Sensitive	Sensitive	Resistant			Sensitive	Sensitive	Sensitive
Lahore	BLOOD	Male	<5	2013	Escherichia coli			Sensitive	Sensitive		Resistant		Resistant	Resistant	Resistant	Resistant	Resistant	Resistant	Resistant	Resistant	Resistant	Resistant	Resistant	Resistant	Resistant			Resistant		Resistant	Resistant	Resistant	Resistant			Sensitive	Sensitive	Resistant
Lahore	BLOOD	Male	46-65Y	2015	Klebsiella pneumoniae			Resistant	Resistant	Resistant	Resistant	Resistant	Resistant	Resistant	Resistant	Resistant	Resistant	Resistant	Resistant	Resistant	Resistant	Resistant	Resistant	Resistant	Resistant			Resistant		Resistant	Resistant	Resistant	Resistant			Resistant	Resistant	Resistant
Lahore	BLOOD	Female	>65Y	2011	Pseudomonas spp.			Sensitive	Sensitive	Resistant			Sensitive	Sensitive	Sensitive	Sensitive	Sensitive	Sensitive					Sensitive	Sensitive	Sensitive					Sensitive	Sensitive	Sensitive	Resistant			Sensitive	Sensitive
Lahore	CSF	Female	19-45Y	2011	Acinetobacter spp.	Resistant	Resistant	Resistant	Resistant	Resistant	Resistant		Resistant		Resistant		Resistant	Resistant	Resistant	Resistant	Resistant		Resistant	Resistant	Resistant			Resistant		Resistant	Resistant	Resistant	Resistant			Sensitive	Resistant
Lahore	BLOOD	Male	46-65Y	2015	Streptococcus faecalis	Resistant	Resistant				Resistant	Resistant												Resistant				Resistant		Resistant	Resistant	Resistant
Lahore	BLOOD	Male	19-45Y	2011	Staphylococcus aureus	Resistant	Resistant	Resistant	Resistant		Resistant						Resistant	Resistant	Resistant	Resistant	Resistant		Resistant	Resistant	Resistant	Sensitive	Sensitive	Sensitive		Resistant	Resistant	Resistant	Resistant	Sensitive
Lahore	BLOOD	Female	>65Y	2013	Pseudomonas aeruginosa			Resistant	Resistant	Sensitive			Sensitive				Sensitive						Sensitive	Sensitive	Sensitive					Sensitive	Sensitive	Sensitive					Sensitive
Lahore	BLOOD	Female	<5	2015	Klebsiella pneumoniae			Sensitive	Sensitive	Resistant	Resistant	Resistant	Sensitive	Resistant	Resistant	Resistant	Resistant	Resistant	Resistant	Resistant	Resistant	Resistant	Sensitive	Sensitive	Sensitive			Resistant		Sensitive	Sensitive	Sensitive	Resistant			Sensitive	Sensitive	Sensitive
Lahore	BLOOD	Female	19-45Y	2011	Acinetobacter spp.	Sensitive	Sensitive	Sensitive	Sensitive	Sensitive	Sensitive		Sensitive		Sensitive	Sensitive	Sensitive	Sensitive	Sensitive	Sensitive	Sensitive		Sensitive	Sensitive	Sensitive			Sensitive		Sensitive	Sensitive	Sensitive	Sensitive			Sensitive	Sensitive	Sensitive
Lahore	BLOOD	Male	>65Y	2012	Escherichia coli			Sensitive	Sensitive	Resistant	Resistant		Sensitive	Resistant	Resistant	Resistant	Resistant	Resistant	Resistant	Resistant	Resistant		Sensitive	Resistant	Resistant			Resistant		Resistant	Resistant	Resistant	Resistant			Sensitive	Sensitive	Resistant
Lahore	BLOOD	Female	<5	2014	Coagulase negative Staphylococcus spp.	Sensitive	Sensitive	Sensitive	Sensitive		Sensitive	Sensitive	Sensitive	Sensitive	Sensitive	Sensitive	Sensitive	Sensitive	Sensitive	Sensitive	Sensitive	Sensitive	Sensitive	Sensitive	Resistant	Resistant	Resistant	Resistant		Resistant	Resistant	Resistant	Sensitive	Resistant	Resistant
Lahore	BLOOD	Female	46-65Y	2012	Streptococcus spp.	Sensitive	Sensitive				Sensitive	Sensitive					Resistant	Resistant	Resistant	Resistant	Resistant					Resistant	Resistant	Sensitive		Resistant	Resistant	Resistant	Resistant
Lahore	BLOOD	Male	46-65Y	2013	Coagulase negative Staphylococcus spp.	Resistant	Resistant	Resistant	Resistant		Resistant	Resistant	Resistant	Resistant	Resistant	Resistant	Resistant	Resistant	Resistant	Resistant	Resistant	Resistant	Resistant	Resistant	Resistant	Resistant	Resistant	Resistant		Resistant		Resistant	Resistant	Resistant	Resistant
Lahore	BLOOD	Male	<5	2014	Klebsiella pneumoniae			Resistant	Resistant	Resistant	Resistant	Resistant	Resistant	Resistant	Resistant	Resistant	Resistant	Resistant	Resistant	Resistant	Resistant	Resistant	Resistant	Resistant	Resistant			Resistant		Sensitive	Sensitive	Sensitive	Resistant			Resistant	Resistant	Sensitive
Lahore	BLOOD	Male	>65Y	2013	Escherichia coli			Sensitive	Sensitive	Resistant	Resistant	Resistant	Resistant	Resistant	Resistant	Resistant	Resistant	Resistant	Resistant	Resistant	Resistant	Resistant	Sensitive	Sensitive	Sensitive			Resistant		Resistant	Resistant	Resistant	Resistant			Sensitive	Sensitive	Resistant
Lahore	BLOOD	Male	<5	2012	Coagulase negative Staphylococcus spp.	Resistant	Resistant	Sensitive	Sensitive		Resistant	Resistant	Sensitive	Sensitive	Sensitive	Sensitive	Sensitive	Sensitive	Sensitive	Sensitive	Sensitive			Sensitive		Resistant	Resistant	Resistant		Sensitive	Sensitive	Sensitive	Sensitive	Sensitive	Sensitive			Sensitive
Lahore	BLOOD	Male	46-65Y	2013	Coagulase negative Staphylococcus spp.	Resistant	Resistant	Sensitive	Sensitive		Resistant		Resistant	Resistant	Resistant	Resistant	Resistant	Resistant	Resistant	Resistant	Resistant	Resistant		Resistant		Resistant	Resistant			Resistant	Resistant	Resistant	Resistant	Resistant	Sensitive			Resistant
Lahore	BLOOD	Male	>65Y	2013	Streptococcus faecalis	Sensitive	Sensitive				Sensitive	Sensitive												Resistant				Resistant		Resistant	Resistant	Resistant
Lahore	BLOOD	Female	<5	2013	Staphylococcus aureus	Resistant	Resistant	Sensitive	Sensitive		Sensitive	Sensitive	Sensitive	Sensitive	Sensitive	Sensitive	Sensitive	Sensitive	Sensitive	Sensitive	Sensitive	Sensitive	Sensitive	Sensitive	Resistant	Sensitive	Sensitive	Sensitive		Sensitive	Sensitive	Sensitive	Sensitive	Sensitive	Sensitive			Sensitive
Lahore	BLOOD	Male	<5	2015	Staphylococcus epidermidis	Resistant	Resistant	Resistant	Resistant		Resistant	Resistant	Resistant	Resistant	Resistant	Resistant	Resistant	Resistant	Resistant	Resistant	Resistant	Resistant	Sensitive	Sensitive	Sensitive	Resistant	Resistant	Sensitive		Resistant	Resistant	Resistant		Sensitive	Sensitive			Resistant
Lahore	BLOOD	Male	>65Y	2013	Klebsiella pneumoniae			Sensitive	Sensitive	Resistant	Resistant	Resistant	Resistant	Resistant	Resistant	Resistant	Resistant	Resistant	Resistant	Resistant	Resistant	Resistant	Sensitive	Sensitive	Sensitive			Resistant		Resistant	Resistant	Resistant				Sensitive	Sensitive	Resistant
Lahore	BLOOD	Male	19-45Y	2013	Coagulase negative Staphylococcus spp.	Resistant	Resistant	Resistant	Resistant		Resistant	Resistant	Resistant	Resistant	Resistant	Resistant	Resistant	Resistant	Resistant	Resistant	Resistant	Resistant	Sensitive	Resistant	Resistant	Resistant	Resistant	Sensitive		Resistant	Resistant	Resistant	Resistant	Resistant	Resistant			Resistant
Lahore	BLOOD	Male	19-45Y	2015	Pseudomonas aeruginosa			Resistant	Resistant	Resistant			Sensitive				Sensitive							Resistant	Resistant					Sensitive	Sensitive	Sensitive					Sensitive
Lahore	BLOOD	Female	46-65Y	2011	Coagulase negative Staphylococcus spp.	Resistant	Resistant	Resistant	Resistant		Resistant						Resistant	Resistant	Resistant	Resistant	Resistant		Sensitive	Sensitive	Sensitive	Sensitive	Sensitive	Sensitive		Sensitive	Sensitive	Sensitive	Resistant	Sensitive				Sensitive
Lahore	BLOOD	Male	19-45Y	2012	Escherichia coli			Sensitive	Sensitive		Resistant		Resistant	Resistant	Resistant	Resistant	Resistant	Resistant	Resistant	Resistant	Resistant		Sensitive	Resistant	Resistant			Resistant		Resistant	Resistant	Resistant	Resistant			Intermediate	Intermediate	Resistant
Lahore	BLOOD	Female	<5	2012	Staphylococcus aureus	Resistant	Resistant	Resistant	Resistant		Resistant	Resistant					Resistant	Resistant	Resistant	Resistant	Resistant		Resistant	Resistant	Resistant	Resistant	Resistant	Resistant		Resistant	Resistant	Resistant	Resistant	Resistant				Resistant
Lahore	BLOOD	Female	6-18Y	2014	Coagulase negative Staphylococcus spp.	Sensitive	Sensitive	Sensitive	Sensitive		Sensitive	Sensitive	Sensitive	Sensitive	Sensitive	Sensitive	Sensitive	Sensitive	Sensitive	Sensitive	Sensitive	Sensitive	Sensitive	Sensitive	Sensitive	Sensitive	Sensitive	Sensitive		Sensitive	Sensitive	Sensitive	Sensitive	Sensitive	Sensitive			Sensitive
Lahore	BLOOD	Male	19-45Y	2011	Pseudomonas aeruginosa	Resistant	Resistant	Sensitive	Sensitive	Sensitive	Sensitive		Sensitive		Sensitive	Sensitive	Sensitive	Sensitive	Sensitive	Sensitive	Sensitive		Sensitive	Sensitive	Sensitive			Sensitive		Sensitive	Sensitive	Sensitive	Sensitive			Sensitive	Sensitive	Sensitive
Lahore	BLOOD	Female	19-45Y	2011	Coagulase negative Staphylococcus spp.	Resistant	Resistant	Resistant	Resistant		Resistant						Resistant	Resistant	Resistant	Resistant	Resistant		Sensitive	Sensitive	Sensitive	Resistant	Resistant	Sensitive		Resistant	Resistant	Resistant	Resistant	Sensitive
Lahore	BLOOD	Male	46-65Y	2012	Pseudomonas aeruginosa			Sensitive	Sensitive		Resistant		Resistant	Resistant	Resistant	Resistant	Resistant	Resistant	Resistant	Resistant	Resistant		Sensitive	Sensitive	Sensitive			Resistant		Sensitive	Sensitive	Sensitive	Resistant			Sensitive	Sensitive	Sensitive
Lahore	BLOOD	Female	6-18Y	2014	Coagulase negative Staphylococcus spp.	Sensitive	Sensitive	Sensitive	Sensitive		Sensitive	Sensitive	Sensitive	Sensitive	Sensitive	Sensitive	Sensitive	Sensitive	Sensitive	Sensitive	Sensitive	Sensitive	Sensitive	Sensitive	Sensitive	Sensitive	Sensitive	Sensitive		Sensitive	Sensitive	Sensitive	Sensitive	Sensitive	Sensitive			Sensitive
Lahore	BLOOD	Male	>65Y	2011	Pseudomonas aeruginosa			Sensitive	Sensitive	Sensitive			Sensitive	Sensitive	Sensitive	Resistant	Sensitive	Resistant					Sensitive	Sensitive	Sensitive					Resistant	Resistant	Resistant	Resistant			Sensitive	Sensitive
Lahore	BLOOD	Male	>65Y	2012	Pseudomonas aeruginosa			Resistant	Resistant	Resistant			Sensitive	Resistant	Resistant	Resistant	Resistant	Resistant					Resistant	Resistant	Resistant					Resistant	Resistant	Resistant	Resistant			Sensitive	Sensitive
Lahore	BLOOD	Male	<5	2014	Coagulase negative Staphylococcus spp.	Sensitive	Sensitive	Sensitive	Sensitive		Sensitive	Sensitive	Sensitive	Sensitive	Sensitive	Sensitive	Sensitive	Sensitive	Sensitive	Sensitive	Sensitive	Sensitive	Sensitive	Sensitive	Sensitive	Resistant	Resistant	Sensitive		Sensitive	Sensitive	Sensitive	Resistant	Sensitive	Sensitive			Sensitive
Lahore	BLOOD	Female	<5	2013	Coagulase negative Staphylococcus spp.	Resistant	Resistant	Resistant	Resistant		Resistant	Resistant	Resistant	Resistant	Resistant	Resistant	Resistant	Resistant	Resistant	Resistant	Resistant	Resistant		Resistant		Resistant	Resistant	Resistant		Resistant		Resistant	Resistant	Resistant	Sensitive
Lahore	BLOOD	Male	>65Y	2014	Streptococcus faecalis	Sensitive	Sensitive				Sensitive	Sensitive												Resistant				Resistant		Resistant	Resistant	Resistant
Lahore	CSF	Female	19-45Y	2012	Escherichia coli			Resistant	Resistant	Resistant	Resistant		Resistant	Resistant	Resistant	Resistant	Resistant	Resistant	Resistant	Resistant	Resistant		Resistant	Resistant	Resistant			Resistant		Sensitive	Sensitive	Sensitive	Resistant			Sensitive	Intermediate	Sensitive
Lahore	BLOOD	Male	<5	2013	Streptococcus spp.	Sensitive	Sensitive	Sensitive	Sensitive		Sensitive		Sensitive	Sensitive	Sensitive	Sensitive	Sensitive	Sensitive	Resistant	Resistant	Sensitive	Sensitive		Sensitive		Resistant	Resistant	Resistant		Sensitive	Sensitive	Sensitive	Resistant	Resistant	Resistant			Sensitive
Lahore	BLOOD	Male	46-65Y	2011	Coagulase negative Staphylococcus spp.	Resistant	Resistant	Resistant	Resistant		Resistant						Resistant	Resistant	Resistant	Resistant	Resistant		Sensitive	Sensitive	Sensitive	Resistant	Resistant	Resistant		Resistant	Resistant	Resistant	Resistant	Sensitive				Resistant
Lahore	BLOOD	Male	>65Y	2011	Coagulase negative Staphylococcus spp.	Resistant	Resistant	Resistant	Resistant		Resistant						Resistant	Resistant	Resistant	Resistant	Resistant		Sensitive	Resistant	Resistant	Resistant	Resistant	Sensitive		Resistant	Resistant	Resistant	Resistant	Sensitive
Lahore	BLOOD	Female	<5	2015	Staphylococcus epidermidis	Sensitive	Sensitive	Sensitive	Sensitive		Sensitive	Sensitive	Sensitive	Sensitive	Sensitive	Sensitive	Sensitive	Sensitive	Sensitive	Sensitive	Sensitive	Sensitive	Sensitive	Resistant	Resistant	Sensitive	Sensitive	Sensitive		Sensitive	Sensitive	Sensitive	Sensitive	Sensitive	Sensitive			Sensitive
Lahore	BLOOD	Female	>65Y	2014	Streptococcus faecalis	Sensitive	Sensitive				Sensitive	Sensitive												Resistant				Sensitive		Resistant	Resistant	Resistant
Lahore	BLOOD	Male	46-65Y	2012	Escherichia coli	Resistant	Resistant	Sensitive	Sensitive	Resistant	Resistant	Resistant	Resistant		Resistant	Resistant	Resistant	Resistant	Resistant	Resistant	Resistant		Sensitive	Resistant	Resistant			Resistant		Resistant	Resistant	Resistant	Resistant			Sensitive	Sensitive	Resistant
Lahore	BLOOD	Male	<5	2012	Streptococcus spp.	Sensitive	Sensitive	Sensitive	Sensitive		Sensitive	Sensitive	Sensitive	Sensitive	Sensitive	Sensitive	Sensitive	Sensitive	Sensitive	Sensitive	Sensitive			Resistant		Sensitive	Sensitive	Sensitive		Resistant	Resistant	Resistant	Resistant	Resistant	Sensitive			Resistant
Lahore	BLOOD	Male	<5	2015	Acinetobacter spp.			Resistant	Resistant	Resistant	Resistant	Resistant	Resistant	Resistant	Resistant		Resistant	Resistant				Resistant		Resistant	Sensitive					Resistant	Resistant	Resistant	Resistant			Resistant	Resistant	Resistant
Lahore	BLOOD	Male	46-65Y	2015	Escherichia coli			Sensitive	Sensitive	Resistant	Resistant	Resistant	Resistant	Resistant	Resistant	Resistant	Resistant	Resistant	Resistant	Resistant	Resistant	Resistant	Sensitive	Sensitive	Sensitive			Resistant		Sensitive	Sensitive	Sensitive	Resistant			Sensitive	Sensitive	Sensitive
Lahore	BLOOD	Female	46-65Y	2015	Serratia marcescens			Resistant	Resistant	Resistant	Resistant	Resistant	Resistant	Resistant	Resistant	Resistant	Resistant	Resistant	Resistant	Resistant	Resistant	Resistant	Resistant	Resistant	Resistant					Resistant	Resistant	Resistant	Resistant			Resistant	Resistant	Resistant
Lahore	BLOOD	Male	<5	2015	Coagulase negative Staphylococcus spp.	Resistant	Resistant	Resistant	Resistant		Resistant	Resistant	Resistant	Resistant	Resistant	Resistant	Resistant	Resistant	Resistant	Resistant	Resistant	Resistant	Sensitive	Sensitive	Sensitive	Resistant	Resistant	Sensitive		Resistant	Resistant	Resistant	Sensitive	Resistant	Resistant			Resistant
Lahore	BLOOD	Female	46-65Y	2013	Escherichia coli			Sensitive	Sensitive		Resistant		Resistant	Resistant	Resistant	Resistant	Resistant	Resistant	Resistant	Resistant	Resistant		Resistant	Resistant	Resistant			Resistant		Resistant	Resistant	Resistant	Resistant			Sensitive	Sensitive	Resistant
Lahore	BLOOD	Male	19-45Y	2015	Staphylococcus aureus	Resistant	Resistant	Sensitive	Sensitive		Sensitive	Sensitive	Sensitive	Sensitive	Sensitive	Sensitive	Sensitive	Sensitive	Sensitive	Sensitive	Sensitive	Sensitive	Sensitive	Resistant	Resistant	Sensitive	Sensitive	Sensitive		Sensitive	Sensitive	Sensitive	Resistant	Sensitive	Sensitive			Sensitive
Lahore	CSF	Female	46-65Y	2011	Coagulase negative Staphylococcus spp.	Resistant	Resistant	Resistant	Resistant		Resistant						Resistant	Resistant	Resistant	Resistant	Resistant		Resistant	Resistant	Resistant	Resistant	Resistant	Sensitive		Resistant	Resistant	Resistant	Resistant	Resistant				Resistant
Lahore	BLOOD	Male	46-65Y	2011	Klebsiella spp.	Resistant	Resistant	Sensitive	Sensitive	Resistant	Resistant	Resistant	Resistant		Resistant	Resistant	Resistant	Resistant	Resistant	Resistant	Resistant		Resistant	Resistant	Resistant			Sensitive		Sensitive	Sensitive	Sensitive	Resistant			Resistant	Sensitive	Sensitive
Lahore	BLOOD	Female	>65Y	2014	Coagulase negative Staphylococcus spp.	Resistant	Resistant	Sensitive	Sensitive		Sensitive	Sensitive	Sensitive	Sensitive	Sensitive	Sensitive	Sensitive	Sensitive	Sensitive	Sensitive	Sensitive	Sensitive	Sensitive	Sensitive	Sensitive	Resistant	Resistant	Resistant		Sensitive	Sensitive	Sensitive	Resistant	Sensitive	Sensitive			Sensitive
Lahore	BLOOD	Female	46-65Y	2013	Acinetobacter spp.			Resistant	Resistant		Resistant	Resistant	Resistant	Resistant	Resistant		Resistant	Resistant				Resistant	Resistant	Resistant	Resistant			Resistant		Resistant	Resistant	Resistant	Sensitive			Sensitive	Resistant
Lahore	BLOOD	Female	46-65Y	2014	Acinetobacter spp.			Resistant	Resistant		Resistant	Resistant	Resistant	Resistant	Resistant		Resistant	Resistant				Resistant	Resistant	Resistant	Resistant			Resistant		Resistant	Resistant	Resistant	Resistant			Resistant	Resistant	Resistant
Lahore	BLOOD	Male	<5	2011	Coagulase negative Staphylococcus spp.	Resistant	Resistant	Resistant	Resistant		Resistant						Resistant	Resistant	Resistant	Resistant	Resistant		Resistant	Resistant	Resistant	Resistant	Resistant	Resistant		Resistant	Resistant	Resistant	Resistant	Sensitive				Resistant
Lahore	BLOOD	Male	>65Y	2011	Staphylococcus aureus	Resistant	Resistant	Resistant	Resistant		Resistant						Resistant	Resistant	Resistant	Resistant	Resistant		Sensitive	Sensitive	Sensitive	Resistant	Resistant	Resistant		Resistant	Resistant	Resistant	Resistant	Sensitive
Lahore	BLOOD	Female	>65Y	2014	Coagulase negative Staphylococcus spp.	Resistant	Resistant	Resistant	Resistant		Resistant	Resistant	Resistant	Resistant	Resistant	Resistant	Resistant	Resistant	Resistant	Resistant	Resistant	Resistant	Sensitive	Resistant	Resistant	Resistant	Resistant	Sensitive		Resistant	Resistant	Resistant	Resistant	Resistant	Sensitive			Resistant
Lahore	BLOOD	Male	46-65Y	2015	Escherichia coli			Sensitive	Sensitive	Resistant	Resistant	Resistant	Resistant	Resistant	Resistant	Resistant	Resistant	Resistant	Resistant	Resistant	Resistant	Resistant	Sensitive	Sensitive	Sensitive			Sensitive		Sensitive	Sensitive	Sensitive				Sensitive		Sensitive
Lahore	BLOOD	Female	>65Y	2013	Escherichia coli			Sensitive	Sensitive	Resistant	Resistant	Resistant	Sensitive	Resistant	Resistant	Resistant	Resistant	Resistant	Resistant	Resistant	Resistant	Resistant	Sensitive	Resistant	Resistant			Resistant		Resistant	Resistant	Resistant	Resistant			Sensitive	Sensitive	Resistant
Lahore	BLOOD	Female	>65Y	2015	Staphylococcus epidermidis	Resistant	Resistant	Resistant	Resistant		Resistant	Resistant	Resistant	Resistant	Resistant	Resistant	Resistant	Resistant	Resistant	Resistant	Resistant	Resistant	Sensitive	Resistant	Resistant	Resistant	Resistant	Sensitive		Sensitive	Sensitive	Sensitive	Resistant	Sensitive	Sensitive			Sensitive
Lahore	BLOOD	Male	<5	2015	Staphylococcus epidermidis	Resistant	Resistant	Sensitive	Sensitive		Sensitive	Sensitive	Sensitive	Sensitive	Sensitive	Sensitive	Sensitive	Sensitive	Sensitive	Sensitive	Sensitive	Sensitive	Sensitive	Sensitive	Sensitive	Resistant	Resistant	Sensitive		Sensitive	Sensitive	Sensitive	Resistant	Resistant	Resistant			Sensitive
Lahore	BLOOD	Female	6-18Y	2013	Acinetobacter spp.			Resistant	Resistant		Resistant		Resistant	Resistant	Resistant	Resistant	Resistant	Resistant	Resistant	Resistant	Resistant	Resistant	Resistant	Resistant	Resistant			Resistant		Resistant	Resistant	Resistant	Sensitive			Intermediate	Resistant	Resistant
Lahore	BLOOD	Male	<5	2013	Coagulase negative Staphylococcus spp.	Sensitive	Sensitive	Sensitive	Sensitive		Sensitive	Sensitive	Sensitive	Sensitive	Sensitive	Sensitive	Sensitive	Sensitive	Sensitive	Sensitive	Sensitive	Sensitive	Sensitive	Sensitive	Sensitive	Sensitive	Sensitive	Sensitive		Sensitive	Sensitive	Sensitive	Resistant	Sensitive	Resistant			Sensitive
Lahore	CSF	Male	19-45Y	2011	Staphylococcus epidermidis	Resistant	Resistant	Resistant	Resistant		Resistant	Resistant					Resistant	Resistant	Resistant	Resistant	Resistant		Sensitive	Sensitive	Resistant	Sensitive	Sensitive	Resistant		Sensitive	Sensitive	Sensitive	Sensitive	Sensitive				Resistant
Lahore	CSF	Female	46-65Y	2011	Acinetobacter spp.	Resistant	Resistant			Resistant	Resistant		Resistant	Resistant	Resistant	Resistant	Resistant	Resistant					Resistant		Resistant					Resistant	Resistant	Resistant	Resistant			Resistant	Sensitive
Lahore	BLOOD	Female	>65Y	2015	Staphylococcus aureus	Resistant	Resistant	Sensitive	Sensitive		Sensitive	Sensitive	Sensitive	Sensitive	Sensitive	Sensitive	Sensitive	Sensitive	Sensitive	Sensitive	Sensitive	Sensitive	Sensitive	Sensitive	Resistant	Sensitive	Sensitive	Sensitive		Sensitive	Sensitive	Sensitive	Sensitive	Sensitive	Sensitive			Sensitive
Lahore	BLOOD	Male	46-65Y	2015	Escherichia coli			Sensitive	Sensitive	Resistant	Resistant	Resistant	Resistant	Resistant	Resistant	Resistant	Resistant	Resistant	Resistant	Resistant	Resistant	Resistant	Resistant	Resistant	Resistant			Resistant		Resistant	Resistant	Resistant	Resistant			Sensitive	Sensitive	Resistant
Lahore	BLOOD	Female	46-65Y	2011	Coagulase negative Staphylococcus spp.	Resistant	Resistant	Resistant	Resistant		Resistant						Resistant	Resistant	Resistant	Resistant	Resistant		Resistant	Resistant	Resistant	Resistant	Resistant	Resistant		Resistant	Resistant	Resistant	Resistant	Resistant	Sensitive			Resistant
Lahore	BLOOD	Male	6-18Y	2015	Streptococcus pneumoniae	Sensitive	Sensitive	Sensitive	Sensitive		Sensitive	Sensitive	Sensitive	Sensitive	Sensitive	Sensitive	Sensitive	Sensitive	Sensitive	Sensitive	Sensitive	Sensitive	Resistant	Resistant	Resistant	Sensitive	Sensitive	Sensitive		Sensitive	Sensitive	Sensitive	Resistant	Sensitive	Sensitive			Sensitive
Lahore	BLOOD	Female	46-65Y	2015	Coagulase negative Staphylococcus spp.	Sensitive	Sensitive	Sensitive	Sensitive		Sensitive	Sensitive	Sensitive	Sensitive	Sensitive	Sensitive	Sensitive	Sensitive	Sensitive	Sensitive	Sensitive	Sensitive	Sensitive	Sensitive	Sensitive	Resistant	Resistant	Sensitive		Sensitive	Sensitive	Sensitive	Sensitive	Sensitive	Sensitive			Sensitive
Lahore	BLOOD	Female	<5	2012	Coagulase negative Staphylococcus spp.	Sensitive	Sensitive	Sensitive	Sensitive		Sensitive	Sensitive	Sensitive	Sensitive	Sensitive	Sensitive	Sensitive	Sensitive	Sensitive	Sensitive	Sensitive			Sensitive		Sensitive	Sensitive	Sensitive		Sensitive	Sensitive	Sensitive	Sensitive	Sensitive	Sensitive			Sensitive
Lahore	BLOOD	Female	<5	2013	Coagulase negative Staphylococcus spp.	Resistant	Resistant	Resistant	Resistant		Resistant	Resistant	Resistant	Resistant	Resistant	Resistant	Resistant	Resistant	Resistant	Resistant	Resistant	Resistant	Sensitive	Resistant	Resistant	Sensitive	Sensitive	Sensitive		Sensitive	Sensitive	Sensitive	Sensitive	Sensitive	Sensitive			Sensitive
Lahore	BLOOD	Female	>65Y	2013	Acinetobacter spp.			Resistant	Resistant		Resistant		Resistant	Resistant	Resistant	Resistant	Resistant	Resistant	Resistant	Resistant	Resistant	Resistant	Resistant	Resistant	Resistant			Resistant		Resistant	Resistant	Resistant	Resistant			Intermediate	Resistant	Resistant
Lahore	BLOOD	Female	>65Y	2014	Klebsiella pneumoniae			Sensitive	Sensitive	Resistant	Resistant	Resistant	Resistant	Resistant	Resistant	Resistant	Resistant	Resistant	Resistant	Resistant	Resistant	Resistant		Resistant	Resistant			Resistant		Resistant	Resistant	Resistant	Resistant			Sensitive	Sensitive	Resistant
Lahore	BLOOD	Male	46-65Y	2011	Staphylococcus aureus	Sensitive	Sensitive	Sensitive	Sensitive		Sensitive	Sensitive					Sensitive	Sensitive	Sensitive	Sensitive	Sensitive		Sensitive	Sensitive	Sensitive	Sensitive	Sensitive	Sensitive		Sensitive	Sensitive	Sensitive	Resistant	Sensitive				Sensitive
Lahore	BLOOD	Male	>65Y	2011	Coagulase negative Staphylococcus spp.	Resistant	Resistant	Resistant	Resistant		Resistant	Resistant					Resistant	Resistant	Resistant	Resistant	Resistant		Resistant	Sensitive	Resistant			Resistant		Resistant	Resistant	Resistant	Resistant					Resistant
Lahore	BLOOD	Male	>65Y	2015	Klebsiella pneumoniae			Resistant	Resistant	Resistant	Resistant	Resistant	Resistant	Resistant	Resistant	Resistant	Resistant	Resistant	Resistant	Resistant	Resistant	Resistant	Resistant	Resistant	Resistant			Resistant		Resistant	Resistant	Resistant	Resistant			Resistant	Resistant	Resistant
Lahore	BLOOD	Male	>65Y	2015	Serratia marcescens			Sensitive	Sensitive	Resistant	Resistant	Resistant	Resistant	Resistant	Resistant	Resistant	Resistant	Resistant	Resistant	Resistant	Resistant	Resistant	Sensitive	Resistant	Resistant			Sensitive		Resistant	Resistant	Resistant	Resistant			Resistant	Resistant	Resistant
Lahore	BLOOD	Female	<5	2014	Streptococcus faecalis	Resistant	Resistant				Resistant	Resistant												Resistant				Resistant		Resistant	Resistant
Lahore	BLOOD	Female	<5	2015	Coagulase negative Staphylococcus spp.	Resistant	Resistant	Resistant	Resistant		Resistant	Resistant	Resistant	Resistant	Resistant	Resistant	Resistant	Resistant	Resistant	Resistant	Resistant	Resistant	Sensitive	Sensitive	Sensitive	Resistant	Resistant	Sensitive		Resistant	Resistant	Resistant	Sensitive	Sensitive	Resistant			Resistant
Lahore	BLOOD	Female	<5	2013	Coagulase negative Staphylococcus spp.	Resistant	Resistant	Sensitive	Sensitive		Sensitive	Sensitive	Sensitive	Sensitive	Sensitive	Sensitive	Sensitive	Sensitive	Sensitive	Sensitive	Sensitive	Sensitive	Sensitive	Sensitive	Sensitive	Resistant		Resistant		Sensitive	Sensitive	Sensitive	Resistant	Resistant	Resistant			Sensitive
Lahore	BLOOD	Female	<5	2013	Coagulase negative Staphylococcus spp.	Resistant	Resistant	Sensitive	Sensitive		Sensitive	Sensitive	Sensitive	Sensitive	Sensitive	Sensitive	Sensitive	Sensitive	Sensitive	Sensitive	Sensitive	Sensitive				Sensitive	Sensitive	Resistant		Resistant		Resistant	Resistant	Sensitive	Resistant
Lahore	BLOOD	Male	<5	2014	Coagulase negative Staphylococcus spp.	Resistant	Resistant	Resistant	Resistant		Resistant	Resistant	Resistant	Resistant	Resistant	Resistant	Resistant	Resistant	Resistant	Resistant	Resistant	Resistant	Sensitive	Resistant	Resistant	Resistant	Resistant	Resistant		Resistant	Resistant	Resistant	Resistant	Sensitive	Resistant			Resistant
Lahore	BLOOD	Male	46-65Y	2015	Staphylococcus aureus	Resistant	Resistant	Sensitive	Sensitive		Sensitive	Sensitive	Sensitive	Sensitive	Sensitive	Sensitive	Sensitive	Sensitive	Sensitive	Sensitive	Sensitive	Sensitive	Sensitive	Resistant	Resistant	Sensitive	Sensitive	Sensitive		Resistant	Resistant	Resistant	Resistant	Sensitive	Sensitive			Resistant
Lahore	BLOOD	Female	19-45Y	2013	Coagulase negative Staphylococcus spp.	Sensitive	Sensitive	Sensitive	Sensitive		Sensitive	Sensitive	Sensitive	Sensitive	Sensitive	Sensitive	Sensitive	Sensitive	Sensitive	Sensitive	Sensitive	Sensitive	Sensitive	Sensitive	Sensitive	Sensitive	Sensitive	Resistant		Sensitive		Sensitive	Resistant	Sensitive	Sensitive
Lahore	BLOOD	Male	<5	2014	Salmonella spp.	Sensitive	Sensitive				Sensitive	Sensitive		Sensitive	Sensitive		Sensitive	Sensitive				Sensitive							Resistant	Resistant	Resistant	Resistant	Resistant					Resistant
Lahore	BLOOD	Male	>65Y	2011	Staphylococcus aureus	Resistant	Resistant	Resistant	Resistant		Resistant						Resistant	Resistant	Resistant	Resistant	Resistant		Sensitive	Sensitive	Sensitive	Resistant	Resistant	Resistant		Resistant	Resistant	Resistant	Resistant	Sensitive
Lahore	BLOOD	Male	<5	2014	Streptococcus spp.	Sensitive	Sensitive	Sensitive	Sensitive		Sensitive	Sensitive	Sensitive	Sensitive	Sensitive	Sensitive	Sensitive	Sensitive	Sensitive	Sensitive	Sensitive	Sensitive	Resistant	Resistant	Resistant	Sensitive	Sensitive	Resistant		Resistant	Resistant	Resistant	Resistant	Resistant	Sensitive			Resistant
Lahore	BLOOD	Female	>65Y	2012	Coagulase negative Staphylococcus spp.	Resistant	Resistant	Resistant	Resistant		Resistant	Resistant					Resistant	Resistant	Resistant	Resistant	Resistant		Resistant	Resistant	Resistant	Resistant	Resistant	Resistant		Resistant	Resistant	Resistant	Resistant	Sensitive				Resistant
Lahore	BLOOD	Male	46-65Y	2015	Klebsiella pneumoniae			Sensitive	Sensitive	Resistant	Resistant	Resistant	Resistant	Resistant	Resistant	Resistant	Resistant	Resistant	Resistant	Resistant	Resistant	Resistant	Sensitive	Sensitive	Sensitive			Resistant		Resistant	Resistant	Resistant	Resistant			Sensitive	Sensitive	Resistant
Lahore	CSF	Female	19-45Y	2011	Escherichia coli	Resistant	Resistant	Sensitive	Sensitive	Sensitive	Resistant		Resistant		Resistant		Resistant	Resistant	Resistant	Resistant	Resistant		Sensitive	Sensitive	Resistant			Resistant		Resistant	Sensitive	Sensitive	Resistant			Sensitive	Sensitive
Lahore	BLOOD	Male	46-65Y	2011	Staphylococcus aureus	Resistant	Resistant	Resistant	Resistant		Resistant						Resistant	Resistant	Resistant	Resistant	Resistant		Resistant	Resistant	Resistant	Resistant	Resistant			Sensitive	Sensitive	Sensitive	Resistant	Sensitive
Lahore	BLOOD	Female	19-45Y	2012	Escherichia coli			Sensitive	Sensitive		Resistant		Sensitive	Resistant	Resistant	Resistant	Resistant	Resistant	Resistant	Resistant	Resistant		Sensitive	Sensitive	Sensitive			Resistant		Resistant	Resistant	Resistant	Resistant			Sensitive	Sensitive	Resistant
Lahore	BLOOD	Male	19-45Y	2012	Coagulase negative Staphylococcus spp.	Resistant	Resistant	Resistant	Resistant		Resistant	Resistant	Resistant	Resistant	Resistant	Resistant	Resistant	Resistant	Resistant	Resistant	Resistant			Resistant		Resistant	Resistant	Sensitive		Resistant	Resistant	Resistant	Resistant	Sensitive	Resistant			Resistant
Lahore	BLOOD	Male	<5	2012	Coagulase negative Staphylococcus spp.	Resistant	Resistant	Sensitive	Sensitive		Sensitive		Sensitive	Sensitive	Sensitive	Sensitive	Sensitive	Sensitive	Sensitive	Sensitive	Sensitive	Sensitive		Sensitive		Sensitive	Sensitive	Sensitive		Sensitive	Sensitive	Sensitive	Sensitive	Sensitive	Resistant			Sensitive
Lahore	BLOOD	Female	<5	2012	Coagulase negative Staphylococcus spp.	Sensitive	Sensitive	Sensitive	Sensitive		Sensitive		Sensitive	Sensitive	Sensitive	Sensitive	Sensitive	Sensitive	Sensitive	Sensitive	Sensitive			Sensitive		Sensitive	Sensitive	Sensitive		Sensitive	Sensitive	Sensitive	Sensitive	Sensitive	Sensitive			Sensitive
Lahore	BLOOD	Male	>65Y	2015	Stenotrophomonas maltophilia												Sensitive														Sensitive		Sensitive
Lahore	BLOOD	Male	>65Y	2014	Stenotrophomonas maltophilia												Sensitive											Sensitive			Sensitive		Sensitive
Lahore	BLOOD	Female	>65Y	2013	Streptococcus spp.	Sensitive	Sensitive				Sensitive	Sensitive												Resistant				Sensitive		Resistant	Resistant	Resistant
Lahore	BLOOD	Female	<5	2015	Staphylococcus epidermidis	Sensitive	Sensitive	Sensitive	Sensitive		Sensitive	Sensitive	Sensitive	Sensitive	Sensitive	Sensitive	Sensitive	Sensitive	Sensitive	Sensitive	Sensitive	Sensitive	Sensitive	Sensitive	Sensitive	Sensitive	Sensitive	Sensitive		Sensitive	Sensitive	Sensitive	Resistant	Sensitive	Sensitive			Sensitive
Lahore	BLOOD	Male	>65Y	2012	Pseudomonas aeruginosa			Sensitive	Sensitive	Sensitive			Sensitive	Sensitive	Sensitive	Resistant	Sensitive	Resistant					Sensitive	Sensitive	Sensitive					Resistant	Sensitive	Resistant	Resistant			Sensitive	Sensitive
Lahore	BLOOD	Female	>65Y	2012	Coagulase negative Staphylococcus spp.	Sensitive	Sensitive	Sensitive	Sensitive		Sensitive	Sensitive	Sensitive	Sensitive	Sensitive	Sensitive	Sensitive	Sensitive	Sensitive	Sensitive	Sensitive			Sensitive		Sensitive	Sensitive	Sensitive		Sensitive	Sensitive	Sensitive	Sensitive	Sensitive	Sensitive			Sensitive
Lahore	BLOOD	Female	19-45Y	2015	Coagulase negative Staphylococcus spp.	Resistant	Resistant	Sensitive	Sensitive		Sensitive	Sensitive	Sensitive	Sensitive	Sensitive	Sensitive	Sensitive	Sensitive	Sensitive	Sensitive	Sensitive	Sensitive	Sensitive	Sensitive	Sensitive	Sensitive	Sensitive	Sensitive		Sensitive	Sensitive	Sensitive	Sensitive	Sensitive	Sensitive			Sensitive
Lahore	BLOOD	Male	<5	2012	Pseudomonas spp.			Sensitive	Sensitive		Resistant		Sensitive	Sensitive	Resistant	Resistant	Resistant	Resistant	Resistant	Resistant	Resistant		Resistant	Resistant	Resistant			Resistant		Resistant	Resistant	Resistant	Sensitive			Sensitive	Sensitive	Resistant
Lahore	BLOOD	Female	<5	2014	Coagulase negative Staphylococcus spp.	Resistant	Resistant	Resistant	Resistant		Resistant	Resistant	Resistant	Resistant	Resistant	Resistant	Resistant	Resistant	Resistant	Resistant	Resistant	Resistant	Sensitive	Sensitive	Sensitive	Sensitive	Sensitive	Resistant		Resistant	Resistant	Resistant	Resistant	Sensitive	Resistant			Resistant
Lahore	BLOOD	Male	>65Y	2013	Escherichia coli			Sensitive	Sensitive	Resistant	Resistant	Resistant	Resistant	Resistant	Resistant	Resistant	Resistant	Resistant	Resistant	Resistant	Resistant	Resistant	Sensitive	Resistant	Resistant			Resistant		Resistant	Resistant	Resistant	Resistant			Sensitive	Sensitive	Resistant
Lahore	BLOOD	Female	<5	2013	Streptococcus faecalis	Sensitive	Sensitive	Sensitive	Sensitive		Sensitive		Sensitive	Sensitive	Sensitive	Resistant	Sensitive	Sensitive	Resistant	Resistant	Resistant			Resistant		Resistant	Resistant	Resistant		Sensitive	Sensitive	Sensitive	Resistant	Resistant	Resistant			Sensitive
Lahore	BLOOD	Male	46-65Y	2015	Coagulase negative Staphylococcus spp.	Resistant	Resistant	Resistant	Resistant		Resistant	Resistant	Resistant	Resistant	Resistant	Resistant	Resistant	Resistant	Resistant	Resistant	Resistant	Resistant	Sensitive	Resistant	Resistant	Resistant	Resistant	Sensitive		Resistant	Resistant	Resistant	Sensitive	Resistant	Sensitive			Resistant
Lahore	CSF	Female	19-45Y	2012	Acinetobacter spp.			Resistant	Resistant	Resistant	Resistant		Resistant	Resistant	Resistant	Resistant	Resistant	Resistant	Resistant	Resistant	Resistant		Resistant	Resistant	Resistant			Sensitive		Resistant	Resistant	Resistant	Resistant			Sensitive	Resistant	Resistant
Lahore	CSF	Male	6-18Y	2012	Proteus spp.	Resistant	Resistant	Sensitive	Sensitive	Sensitive	Resistant	Resistant	Sensitive		Resistant	Resistant	Sensitive	Resistant	Resistant	Resistant	Resistant		Resistant	Resistant	Resistant			Resistant		Resistant	Resistant	Resistant	Resistant			Sensitive	Resistant
Lahore	BLOOD	Female	<5	2014	Coagulase negative Staphylococcus spp.	Sensitive	Sensitive	Sensitive	Sensitive		Sensitive	Sensitive	Sensitive	Sensitive	Sensitive	Sensitive	Sensitive	Sensitive	Sensitive	Sensitive	Sensitive	Sensitive	Sensitive	Sensitive	Sensitive	Resistant	Resistant	Sensitive		Sensitive	Sensitive	Sensitive	Sensitive	Sensitive	Sensitive			Sensitive
Lahore	BLOOD	Female	19-45Y	2015	Staphylococcus aureus	Resistant	Resistant	Resistant	Resistant		Resistant	Resistant	Resistant	Resistant	Resistant	Resistant	Resistant	Resistant	Resistant	Resistant	Resistant	Resistant	Sensitive	Sensitive	Sensitive	Resistant	Resistant	Sensitive		Resistant	Resistant	Resistant	Sensitive	Sensitive	Sensitive			Resistant
Lahore	BLOOD	Female	>65Y	2012	Coagulase negative Staphylococcus spp.	Sensitive	Sensitive	Sensitive	Sensitive		Sensitive	Sensitive	Sensitive	Sensitive	Sensitive	Sensitive	Sensitive	Sensitive	Sensitive	Sensitive	Sensitive			Sensitive		Sensitive	Sensitive	Sensitive		Sensitive	Sensitive	Sensitive	Sensitive	Sensitive	Sensitive			Sensitive
Lahore	BLOOD	Male	>65Y	2015	Escherichia coli			Sensitive	Sensitive	Resistant	Resistant	Resistant	Resistant	Resistant	Resistant	Resistant	Resistant	Resistant	Resistant	Resistant	Resistant	Resistant	Resistant	Resistant	Resistant			Resistant		Resistant	Resistant	Resistant	Resistant			Sensitive	Sensitive	Resistant
Lahore	BLOOD	Male	19-45Y	2012	Salmonella Typhi	Sensitive	Sensitive	Sensitive	Sensitive	Resistant	Sensitive	Sensitive	Sensitive		Sensitive	Sensitive	Sensitive	Sensitive	Sensitive	Sensitive	Sensitive		Sensitive	Sensitive	Sensitive			Sensitive		Sensitive	Sensitive	Sensitive	Resistant			Sensitive	Sensitive	Sensitive
Lahore	BLOOD	Male	>65Y	2011	Coagulase negative Staphylococcus spp.	Resistant	Resistant	Resistant	Resistant		Resistant	Resistant					Resistant	Resistant	Resistant	Resistant	Resistant		Sensitive	Resistant	Resistant	Resistant	Resistant	Sensitive		Resistant	Resistant	Resistant	Resistant	Resistant				Resistant
Lahore	BLOOD	Male	<5	2012	Coagulase negative Staphylococcus spp.	Resistant	Resistant	Resistant	Resistant		Resistant		Resistant	Resistant	Resistant	Resistant	Resistant	Resistant	Resistant	Resistant	Resistant			Resistant		Resistant	Resistant	Sensitive		Resistant	Resistant	Resistant	Resistant	Resistant	Resistant			Resistant
Lahore	BLOOD	Female	>65Y	2014	Coagulase negative Staphylococcus spp.	Sensitive	Sensitive	Sensitive	Sensitive		Sensitive	Sensitive	Sensitive	Sensitive	Sensitive	Sensitive	Sensitive	Sensitive	Sensitive	Sensitive	Sensitive	Sensitive	Sensitive	Sensitive	Sensitive	Resistant	Resistant	Sensitive		Sensitive	Sensitive	Sensitive	Sensitive	Sensitive	Resistant			Sensitive
Lahore	CSF	Male	19-45Y	2015	Serratia marcescens			Sensitive	Sensitive	Resistant	Resistant	Resistant	Resistant	Resistant	Resistant	Resistant	Resistant	Resistant	Resistant	Resistant	Resistant	Resistant	Sensitive	Resistant	Resistant			Sensitive		Resistant	Resistant	Resistant	Resistant			Resistant	Resistant	Resistant
Lahore	BLOOD	Male	46-65Y	2012	Coagulase negative Staphylococcus spp.	Resistant	Resistant	Resistant	Resistant		Resistant		Resistant	Resistant	Resistant	Resistant	Resistant	Resistant	Resistant	Resistant	Resistant			Resistant		Resistant	Resistant	Resistant		Resistant	Resistant	Resistant	Resistant	Resistant	Sensitive			Resistant
Lahore	BLOOD	Female	>65Y	2014	Escherichia coli			Sensitive	Sensitive	Resistant	Resistant	Resistant	Resistant	Resistant	Resistant	Resistant	Resistant	Resistant	Resistant	Resistant	Resistant	Resistant	Sensitive	Resistant	Resistant			Resistant		Resistant	Resistant	Resistant	Resistant			Sensitive	Sensitive	Resistant
Lahore	BLOOD	Female	<5	2011	Escherichia coli	Resistant	Resistant	Sensitive	Sensitive	Resistant	Resistant	Resistant	Resistant		Resistant	Resistant	Resistant	Resistant	Resistant	Resistant	Resistant		Resistant	Resistant	Resistant			Resistant		Sensitive	Sensitive	Sensitive	Resistant			Sensitive	Sensitive	Sensitive
Lahore	BLOOD	Female	<5	2012	Coagulase negative Staphylococcus spp.	Resistant	Resistant	Sensitive	Resistant		Resistant	Resistant	Resistant	Resistant	Resistant	Resistant	Resistant	Resistant	Resistant	Resistant	Resistant			Resistant		Resistant	Resistant	Resistant		Resistant	Resistant	Resistant	Sensitive	Sensitive	Resistant			Resistant
Lahore	CSF	Male	6-18Y	2015	Coagulase negative Staphylococcus spp.	Resistant	Resistant	Sensitive	Sensitive		Sensitive	Sensitive	Sensitive	Sensitive	Sensitive	Sensitive	Sensitive	Sensitive	Sensitive	Sensitive	Sensitive	Sensitive	Sensitive	Sensitive	Sensitive	Sensitive	Sensitive	Resistant		Sensitive	Sensitive	Sensitive	Sensitive	Sensitive	Sensitive			Sensitive
Lahore	BLOOD	Female	>65Y	2011	Coagulase negative Staphylococcus spp.	Resistant	Resistant	Resistant	Resistant		Resistant						Resistant	Resistant	Resistant	Resistant	Resistant		Resistant	Resistant	Resistant	Resistant	Resistant	Resistant		Resistant	Resistant	Resistant	Resistant	Sensitive				Resistant
Lahore	BLOOD	Male	6-18Y	2013	Klebsiella pneumoniae			Sensitive	Sensitive	Resistant	Resistant	Resistant	Resistant	Resistant	Resistant	Resistant	Resistant	Resistant	Resistant	Resistant	Resistant	Resistant	Resistant	Resistant	Resistant			Resistant		Resistant	Resistant	Resistant	Sensitive			Sensitive	Sensitive	Resistant
Lahore	BLOOD	Male	46-65Y	2015	Coagulase negative Staphylococcus spp.	Resistant	Resistant	Resistant	Resistant		Resistant	Resistant	Resistant	Resistant	Resistant	Resistant	Resistant	Resistant	Resistant	Resistant	Resistant	Resistant	Sensitive	Resistant	Resistant	Resistant	Resistant	Sensitive		Resistant	Resistant	Resistant	Resistant	Resistant	Resistant			Resistant
Lahore	BLOOD	Male	>65Y	2013	Escherichia coli			Sensitive	Sensitive	Sensitive	Resistant	Resistant	Sensitive	Sensitive	Sensitive	Resistant	Sensitive	Sensitive	Resistant	Resistant	Resistant	Sensitive	Sensitive	Sensitive	Resistant			Resistant		Resistant	Resistant	Resistant	Resistant			Sensitive	Sensitive	Resistant
Lahore	BLOOD	Female	46-65Y	2013	Coagulase negative Staphylococcus spp.	Resistant	Resistant	Resistant	Resistant		Resistant	Resistant	Resistant	Resistant	Resistant	Resistant	Resistant	Resistant	Resistant	Resistant	Resistant	Resistant	Sensitive	Resistant	Resistant	Resistant	Resistant	Sensitive		Sensitive	Sensitive	Sensitive	Sensitive	Resistant	Resistant			Sensitive
Lahore	BLOOD	Male	19-45Y	2013	Coagulase negative Staphylococcus spp.	Resistant	Resistant	Sensitive	Sensitive		Resistant	Resistant	Sensitive	Resistant	Resistant	Resistant	Resistant	Resistant	Resistant	Resistant	Resistant	Resistant	Sensitive	Resistant		Resistant	Resistant	Resistant		Resistant	Resistant	Resistant	Resistant	Sensitive	Sensitive			Resistant
Lahore	BLOOD	Male	>65Y	2015	Staphylococcus epidermidis	Resistant	Resistant	Resistant	Resistant		Resistant	Resistant	Resistant	Resistant	Resistant	Resistant	Resistant	Resistant	Resistant	Resistant	Resistant	Resistant	Resistant	Resistant	Resistant	Resistant	Resistant	Sensitive		Resistant	Resistant	Resistant	Resistant	Resistant	Sensitive			Resistant
Lahore	BLOOD	Female	>65Y	2012	Escherichia coli			Sensitive	Sensitive		Sensitive		Sensitive	Sensitive	Sensitive	Sensitive	Sensitive	Sensitive	Resistant	Resistant	Resistant		Sensitive	Sensitive	Sensitive			Resistant		Sensitive	Sensitive	Sensitive	Resistant			Sensitive	Sensitive	Sensitive
Lahore	BLOOD	Male	<5	2015	Klebsiella pneumoniae			Resistant	Resistant	Resistant	Resistant	Resistant	Resistant	Resistant	Resistant	Resistant	Resistant	Resistant	Resistant	Resistant	Resistant	Resistant	Resistant	Resistant	Resistant			Resistant		Resistant	Resistant	Resistant	Resistant			Resistant	Resistant	Resistant
Lahore	BLOOD	Male	46-65Y	2013	Coagulase negative Staphylococcus spp.	Resistant	Resistant	Resistant	Resistant		Resistant	Resistant	Resistant	Resistant	Resistant	Resistant	Resistant	Resistant	Resistant	Resistant	Resistant	Resistant	Sensitive	Sensitive	Sensitive	Sensitive	Sensitive	Resistant		Sensitive	Sensitive	Sensitive	Resistant	Sensitive	Sensitive			Sensitive
Lahore	BLOOD	Female	19-45Y	2012	Escherichia coli			Sensitive	Sensitive		Resistant		Sensitive	Resistant	Resistant	Resistant	Resistant	Resistant	Resistant	Resistant	Resistant		Sensitive	Sensitive	Sensitive			Resistant		Resistant	Resistant	Resistant	Resistant			Sensitive	Sensitive	Resistant
Lahore	BLOOD	Female	19-45Y	2011	Staphylococcus aureus	Resistant	Resistant	Resistant	Resistant		Resistant						Resistant	Resistant	Resistant	Resistant	Resistant		Resistant	Resistant	Resistant	Resistant	Resistant	Sensitive		Resistant	Resistant	Resistant	Resistant	Sensitive
Lahore	BLOOD	Female	19-45Y	2015	Staphylococcus aureus	Resistant	Resistant	Resistant	Resistant		Resistant	Resistant	Resistant	Resistant	Resistant	Resistant	Resistant	Resistant	Resistant	Resistant	Resistant	Resistant	Sensitive	Resistant	Resistant	Resistant	Resistant	Sensitive		Resistant	Resistant	Resistant	Sensitive	Sensitive	Sensitive			Resistant
Lahore	BLOOD	Female	>65Y	2013	Streptococcus faecalis	Resistant	Resistant				Resistant	Resistant												Resistant				Resistant		Resistant	Resistant
Lahore	BLOOD	Male	46-65Y	2015	Klebsiella pneumoniae			Sensitive	Sensitive	Resistant	Resistant	Resistant	Resistant	Resistant	Resistant	Resistant	Resistant	Resistant	Resistant	Resistant	Resistant	Resistant	Sensitive	Sensitive	Sensitive			Resistant		Resistant	Resistant	Resistant	Resistant			Sensitive	Sensitive	Resistant
Lahore	BLOOD	Male	<5	2013	Coagulase negative Staphylococcus spp.	Resistant	Resistant	Sensitive	Sensitive		Resistant		Sensitive	Sensitive	Resistant	Resistant	Resistant	Resistant	Resistant	Resistant	Resistant	Resistant		Resistant		Resistant	Resistant	Resistant		Resistant	Resistant	Resistant	Resistant	Sensitive	Sensitive			Resistant
Lahore	BLOOD	Male	46-65Y	2015	Staphylococcus aureus	Resistant	Resistant	Resistant	Resistant		Resistant	Resistant	Resistant	Resistant	Resistant	Resistant	Resistant	Resistant	Resistant	Resistant	Resistant	Resistant	Sensitive	Sensitive	Sensitive	Sensitive	Sensitive	Sensitive		Sensitive	Sensitive	Sensitive	Sensitive	Sensitive	Sensitive			Sensitive
Lahore	BLOOD	Male	<5	2011	Coagulase negative Staphylococcus spp.	Resistant	Resistant	Resistant	Resistant		Resistant	Resistant					Resistant	Resistant	Resistant	Resistant	Resistant		Sensitive	Resistant	Resistant	Resistant	Resistant	Sensitive		Sensitive	Sensitive	Sensitive	Resistant	Sensitive				Sensitive
Lahore	BLOOD	Female	>65Y	2011	Escherichia coli	Resistant	Resistant	Sensitive	Sensitive	Sensitive	Sensitive	Sensitive	Sensitive		Sensitive	Resistant	Sensitive	Resistant	Resistant	Sensitive	Resistant		Sensitive	Sensitive	Resistant			Resistant		Sensitive	Sensitive	Resistant	Resistant			Sensitive	Sensitive	Sensitive
Lahore	BLOOD	Male	<5	2015	Klebsiella pneumoniae			Resistant	Resistant	Resistant	Resistant	Resistant	Resistant	Resistant	Resistant	Resistant	Resistant	Resistant	Resistant	Resistant	Resistant	Resistant	Resistant	Resistant	Resistant			Resistant		Resistant	Resistant	Resistant	Resistant			Sensitive	Resistant	Resistant
Lahore	BLOOD	Female	>65Y	2012	Staphylococcus aureus	Resistant	Resistant	Sensitive	Sensitive		Sensitive		Sensitive	Sensitive	Sensitive	Sensitive	Sensitive	Sensitive	Sensitive	Sensitive	Sensitive			Sensitive		Sensitive	Sensitive	Sensitive		Sensitive	Sensitive	Sensitive	Sensitive	Sensitive	Sensitive			Sensitive
Lahore	BLOOD	Male	>65Y	2011	Staphylococcus aureus	Resistant	Resistant	Resistant	Resistant		Resistant						Resistant	Resistant	Resistant	Resistant	Resistant		Sensitive	Sensitive	Sensitive	Resistant	Resistant	Resistant		Resistant	Resistant	Resistant	Resistant	Sensitive
Lahore	BLOOD	Male	46-65Y	2015	Acinetobacter spp.			Resistant	Resistant		Resistant	Resistant	Resistant	Resistant	Resistant		Resistant	Resistant				Resistant	Resistant	Resistant	Resistant			Resistant		Resistant	Resistant	Resistant	Resistant			Sensitive	Resistant	Resistant
Lahore	BLOOD	Female	46-65Y	2013	Escherichia coli			Sensitive	Sensitive		Resistant	Resistant	Resistant	Resistant	Resistant	Resistant	Resistant	Resistant	Resistant	Resistant	Resistant	Resistant	Sensitive	Resistant	Resistant			Resistant		Resistant	Resistant	Resistant	Resistant				Sensitive	Resistant
Lahore	BLOOD	Male	46-65Y	2012	Escherichia coli			Sensitive	Sensitive		Resistant		Resistant	Resistant	Resistant	Resistant	Resistant	Resistant	Resistant	Resistant	Resistant		Sensitive	Resistant	Resistant			Resistant		Resistant	Resistant	Resistant	Resistant			Sensitive	Sensitive	Resistant
Lahore	BLOOD	Male	>65Y	2015	Staphylococcus aureus	Resistant	Resistant	Sensitive	Sensitive		Sensitive	Sensitive	Sensitive	Sensitive	Sensitive	Sensitive	Sensitive	Sensitive	Sensitive	Sensitive	Sensitive	Sensitive	Sensitive	Sensitive	Sensitive	Sensitive	Sensitive	Sensitive		Sensitive	Sensitive	Sensitive	Sensitive	Sensitive	Sensitive			Sensitive
Lahore	CSF	Male	19-45Y	2013	Escherichia coli			Sensitive	Sensitive	Resistant	Resistant	Resistant	Resistant	Resistant	Resistant	Resistant	Resistant	Resistant	Resistant	Resistant	Resistant	Resistant	Resistant	Resistant	Resistant					Resistant	Resistant	Resistant	Resistant			Resistant	Resistant	Resistant
Lahore	BLOOD	Female	<5	2013	Stenotrophomonas maltophilia												Resistant											Resistant			Resistant		Sensitive
Lahore	BLOOD	Male	19-45Y	2014	Klebsiella pneumoniae			Sensitive	Sensitive	Sensitive	Sensitive	Sensitive	Sensitive	Sensitive	Sensitive	Sensitive	Sensitive	Sensitive	Sensitive	Sensitive	Sensitive	Sensitive	Sensitive	Sensitive	Sensitive			Sensitive		Sensitive	Sensitive	Sensitive	Resistant			Sensitive	Sensitive	Sensitive
Lahore	BLOOD	Male	<5	2012	Pseudomonas aeruginosa			Sensitive	Sensitive		Resistant		Sensitive	Sensitive	Sensitive	Resistant	Sensitive	Sensitive	Resistant	Resistant	Resistant	Sensitive	Sensitive	Sensitive	Sensitive			Resistant		Sensitive	Sensitive	Sensitive	Resistant			Sensitive	Sensitive	Sensitive
Lahore	BLOOD	Male	<5	2015	Serratia marcescens			Resistant	Resistant	Resistant	Resistant	Resistant	Resistant	Resistant	Resistant	Resistant	Resistant	Resistant	Resistant	Resistant	Resistant	Resistant	Sensitive	Resistant	Resistant			Resistant		Resistant	Resistant	Resistant	Resistant			Resistant	Resistant	Resistant
Lahore	BLOOD	Female	>65Y	2014	Escherichia coli			Sensitive	Sensitive	Resistant	Resistant	Resistant	Resistant	Resistant	Resistant	Resistant	Resistant	Resistant	Resistant	Resistant	Resistant	Resistant	Sensitive	Resistant	Resistant			Resistant		Resistant	Resistant	Resistant	Resistant			Sensitive	Sensitive	Resistant
Lahore	BLOOD	Male	>65Y	2014	Escherichia coli			Sensitive	Sensitive	Resistant	Resistant	Resistant	Resistant	Resistant	Resistant	Resistant	Resistant	Resistant	Resistant	Resistant	Resistant	Resistant	Sensitive	Resistant	Resistant			Sensitive		Resistant	Resistant	Resistant				Sensitive	Sensitive	Resistant
Lahore	BLOOD	Female	46-65Y	2013	Coagulase negative Staphylococcus spp.	Resistant	Resistant	Sensitive	Sensitive		Sensitive	Sensitive	Sensitive	Sensitive	Sensitive	Sensitive	Sensitive	Sensitive	Sensitive	Sensitive	Sensitive	Sensitive	Sensitive	Sensitive	Sensitive	Sensitive	Sensitive	Sensitive		Sensitive	Sensitive	Sensitive	Resistant	Sensitive	Sensitive			Sensitive
Lahore	BLOOD	Male	<5	2013	Pseudomonas spp.			Sensitive	Sensitive		Resistant		Sensitive	Sensitive	Sensitive	Resistant	Sensitive	Sensitive	Resistant	Resistant	Resistant	Sensitive	Resistant	Resistant	Resistant			Resistant		Resistant	Resistant	Resistant	Sensitive			Sensitive	Sensitive	Resistant
Lahore	BLOOD	Female	19-45Y	2014	Enterobacter aerogenes			Sensitive	Sensitive	Resistant	Resistant	Resistant	Resistant	Resistant	Resistant	Resistant	Resistant	Resistant	Resistant	Resistant	Resistant	Resistant	Sensitive	Sensitive	Resistant			Resistant		Resistant	Resistant	Resistant	Resistant			Sensitive	Sensitive	Resistant
Lahore	BLOOD	Male	<5	2012	Coagulase negative Staphylococcus spp.	Resistant	Resistant	Sensitive	Sensitive		Resistant		Resistant	Resistant	Resistant	Resistant	Resistant	Resistant	Resistant	Resistant	Resistant	Resistant		Resistant		Resistant	Resistant	Sensitive		Resistant	Resistant	Resistant	Resistant	Sensitive	Resistant			Resistant
Lahore	BLOOD	Male	19-45Y	2014	Escherichia coli			Sensitive	Sensitive	Resistant	Resistant	Resistant	Resistant	Resistant	Resistant	Resistant	Resistant	Resistant	Resistant	Resistant	Resistant	Resistant	Resistant	Resistant	Resistant			Sensitive		Resistant	Resistant	Resistant	Sensitive			Sensitive	Sensitive	Resistant
Lahore	BLOOD	Male	<5	2014	Coagulase negative Staphylococcus spp.	Resistant	Resistant	Resistant	Resistant		Resistant	Resistant	Resistant	Resistant	Resistant	Resistant	Resistant	Resistant	Resistant	Resistant	Resistant	Resistant	Resistant	Resistant	Resistant	Resistant	Resistant	Sensitive		Resistant	Resistant	Resistant	Resistant	Resistant	Sensitive			Resistant
Lahore	BLOOD	Female	<5	2015	Staphylococcus epidermidis	Sensitive	Sensitive	Sensitive	Sensitive		Sensitive	Sensitive	Sensitive	Sensitive	Sensitive	Sensitive	Sensitive	Sensitive	Sensitive	Sensitive	Sensitive	Sensitive	Sensitive	Sensitive	Sensitive	Sensitive	Sensitive	Sensitive		Sensitive	Sensitive	Sensitive	Sensitive	Sensitive	Sensitive			Sensitive
Lahore	BLOOD	Male	<5	2015	Streptococcus spp.	Resistant	Resistant	Sensitive	Sensitive		Sensitive	Sensitive	Sensitive	Sensitive	Sensitive	Sensitive	Sensitive	Sensitive	Sensitive	Sensitive	Sensitive	Sensitive	Resistant	Resistant	Resistant	Resistant	Resistant	Sensitive		Resistant	Resistant	Resistant	Resistant	Sensitive	Resistant			Resistant
Lahore	BLOOD	Female	>65Y	2015	Staphylococcus epidermidis	Resistant	Resistant	Resistant	Resistant		Resistant	Resistant	Resistant	Resistant	Resistant	Resistant	Resistant	Resistant	Resistant	Resistant	Resistant	Resistant	Sensitive	Sensitive	Resistant	Resistant	Resistant	Sensitive		Sensitive	Sensitive	Sensitive	Sensitive	Sensitive	Sensitive			Sensitive
Lahore	BLOOD	Male	<5	2013	Escherichia coli			Sensitive	Sensitive	Resistant	Resistant	Resistant	Resistant	Resistant	Resistant	Resistant	Resistant	Resistant	Resistant	Resistant	Resistant	Resistant	Resistant	Resistant	Resistant			Resistant		Sensitive	Sensitive	Sensitive	Resistant			Resistant	Resistant	Sensitive
Lahore	BLOOD	Male	>65Y	2011	Staphylococcus aureus	Resistant	Resistant	Resistant	Resistant		Resistant						Resistant	Resistant	Resistant	Resistant	Resistant		Sensitive	Sensitive	Sensitive	Resistant	Resistant	Resistant		Resistant	Resistant	Resistant	Resistant	Sensitive
Lahore	BLOOD	Male	>65Y	2012	Pseudomonas aeruginosa			Sensitive	Sensitive	Sensitive	Resistant		Sensitive	Sensitive	Resistant	Resistant	Resistant	Resistant	Resistant	Resistant	Resistant		Sensitive	Sensitive	Sensitive			Sensitive		Sensitive	Sensitive	Sensitive	Resistant			Sensitive	Sensitive	Sensitive
Lahore	BLOOD	Female	<5	2012	Coagulase negative Staphylococcus spp.	Resistant	Resistant	Resistant	Resistant		Resistant		Resistant	Resistant	Resistant	Resistant	Resistant	Resistant	Resistant	Resistant	Resistant	Resistant	Resistant	Resistant	Resistant	Resistant	Resistant	Sensitive		Resistant	Resistant	Resistant	Resistant	Sensitive	Sensitive			Resistant
Lahore	BLOOD	Male	19-45Y	2014	Staphylococcus aureus	Resistant	Resistant	Sensitive	Sensitive		Sensitive	Sensitive	Sensitive	Sensitive	Sensitive	Sensitive	Sensitive	Sensitive	Sensitive	Sensitive	Sensitive	Sensitive	Sensitive	Sensitive	Resistant	Resistant	Resistant	Sensitive		Sensitive	Sensitive	Sensitive	Sensitive	Sensitive	Sensitive			Sensitive
Lahore	BLOOD	Male	46-65Y	2014	Klebsiella pneumoniae			Resistant	Resistant	Resistant	Resistant	Resistant	Resistant	Resistant	Resistant	Resistant	Resistant	Resistant	Resistant	Resistant	Resistant	Resistant	Sensitive	Sensitive				Resistant		Sensitive	Sensitive	Sensitive	Resistant			Resistant	Resistant	Sensitive
Lahore	BLOOD	Female	>65Y	2011	Coagulase negative Staphylococcus spp.	Resistant	Resistant	Resistant	Resistant		Resistant						Resistant	Resistant	Resistant	Resistant	Resistant		Resistant	Resistant	Resistant	Resistant	Resistant	Resistant		Resistant	Resistant	Resistant	Resistant	Sensitive				Resistant
Lahore	BLOOD	Female	>65Y	2013	Acinetobacter spp.			Resistant	Resistant		Resistant	Resistant	Resistant	Resistant	Resistant		Resistant	Resistant				Resistant	Resistant	Resistant	Resistant			Sensitive		Resistant	Resistant	Resistant				Sensitive	Resistant	Resistant
Lahore	BLOOD	Female	>65Y	2013	Escherichia coli			Sensitive	Sensitive		Resistant		Resistant	Resistant	Resistant	Resistant	Resistant	Resistant	Resistant	Resistant	Resistant	Resistant	Sensitive	Resistant	Resistant			Resistant		Resistant	Resistant	Resistant	Sensitive			Sensitive	Sensitive	Resistant
Lahore	BLOOD	Male	<5	2015	Klebsiella pneumoniae			Resistant	Resistant	Resistant	Resistant	Resistant	Resistant	Resistant	Resistant	Resistant	Resistant	Resistant	Resistant	Resistant	Resistant	Resistant	Resistant	Resistant	Resistant			Resistant		Resistant	Resistant	Resistant	Resistant			Resistant	Resistant	Resistant
Lahore	BLOOD	Male	46-65Y	2015	Klebsiella pneumoniae			Sensitive	Sensitive	Resistant	Resistant	Resistant	Resistant	Resistant	Resistant	Resistant	Resistant	Resistant	Resistant	Resistant	Resistant	Resistant	Sensitive	Sensitive	Sensitive			Resistant		Resistant	Resistant	Resistant	Resistant			Sensitive	Sensitive	Resistant
Lahore	BLOOD	Female	19-45Y	2012	Staphylococcus aureus	Resistant	Resistant	Sensitive	Sensitive		Sensitive	Sensitive	Sensitive	Sensitive	Sensitive	Sensitive	Sensitive	Sensitive	Sensitive	Sensitive	Sensitive			Sensitive		Sensitive	Sensitive	Sensitive		Sensitive	Sensitive	Sensitive	Sensitive	Sensitive	Sensitive			Sensitive
Lahore	BLOOD	Male	<5	2012	Acinetobacter spp.			Sensitive	Sensitive		Sensitive		Sensitive	Sensitive	Sensitive	Sensitive	Sensitive	Sensitive	Resistant	Resistant	Resistant	Sensitive	Sensitive	Sensitive	Sensitive			Resistant		Sensitive	Sensitive	Sensitive	Resistant			Sensitive	Sensitive	Sensitive
Lahore	BLOOD	Male	6-18Y	2013	Salmonella Paratyphi	Sensitive	Sensitive				Sensitive			Sensitive	Sensitive		Sensitive	Sensitive				Sensitive							Resistant	Resistant	Resistant	Resistant	Resistant					Resistant
Lahore	CSF	Male	6-18Y	2012	Proteus spp.	Resistant	Resistant	Sensitive	Sensitive	Sensitive	Resistant	Resistant	Resistant		Resistant	Resistant	Resistant	Resistant	Resistant	Resistant	Resistant		Resistant	Resistant	Resistant			Resistant		Resistant	Resistant	Resistant	Resistant			Sensitive	Resistant	Resistant
Lahore	BLOOD	Male	<5	2011	Escherichia coli	Resistant	Resistant	Sensitive	Sensitive	Resistant	Resistant	Resistant	Resistant		Resistant	Resistant	Resistant	Resistant	Resistant	Resistant	Resistant		Sensitive	Resistant	Resistant			Resistant		Resistant	Resistant	Resistant	Resistant			Sensitive	Sensitive
Lahore	BLOOD	Female	<5	2013	Pseudomonas aeruginosa			Sensitive	Sensitive	Sensitive			Sensitive				Sensitive						Sensitive	Sensitive	Sensitive					Sensitive	Sensitive	Sensitive					Sensitive
Lahore	BLOOD	Male	<5	2014	Coagulase negative Staphylococcus spp.	Resistant	Resistant	Resistant	Resistant		Resistant	Resistant	Resistant	Resistant	Resistant	Resistant	Resistant	Resistant	Resistant	Resistant	Resistant	Resistant	Sensitive	Sensitive	Sensitive	Resistant	Resistant	Resistant		Sensitive	Sensitive	Sensitive	Resistant	Sensitive	Resistant			Sensitive
Lahore	CSF	Male	6-18Y	2012	Pseudomonas aeruginosa			Resistant	Resistant	Resistant			Resistant	Resistant	Resistant	Resistant	Resistant	Resistant					Resistant	Resistant	Resistant					Resistant	Resistant	Resistant	Resistant			Sensitive	Sensitive	Resistant
Lahore	BLOOD	Male	<5	2015	Staphylococcus epidermidis	Resistant	Resistant	Resistant	Resistant		Resistant	Resistant	Resistant	Resistant	Resistant	Resistant	Resistant	Resistant	Resistant	Resistant	Resistant	Resistant	Sensitive	Sensitive	Sensitive	Resistant	Resistant	Sensitive		Sensitive	Sensitive	Sensitive	Resistant	Sensitive	Resistant			Sensitive
Lahore	BLOOD	Male	46-65Y	2015	Serratia marcescens			Sensitive	Sensitive	Resistant	Resistant	Resistant	Resistant	Resistant	Resistant	Resistant	Resistant	Resistant	Resistant	Resistant	Resistant	Resistant	Sensitive	Resistant	Resistant			Sensitive		Resistant	Resistant	Resistant	Resistant			Resistant	Resistant	Resistant
Lahore	BLOOD	Female	<5	2013	Coagulase negative Staphylococcus spp.	Resistant	Resistant	Sensitive	Sensitive		Sensitive	Sensitive	Sensitive	Sensitive	Sensitive	Sensitive	Sensitive	Sensitive	Sensitive	Sensitive	Sensitive	Sensitive	Sensitive	Sensitive	Sensitive	Resistant	Resistant	Resistant		Sensitive	Sensitive	Sensitive	Sensitive	Sensitive	Sensitive
Lahore	BLOOD	Male	>65Y	2011	Pseudomonas aeruginosa			Sensitive	Sensitive	Sensitive			Sensitive	Resistant	Sensitive	Resistant	Sensitive	Resistant					Sensitive	Sensitive	Sensitive					Resistant	Resistant	Resistant	Resistant			Sensitive	Sensitive	Resistant
Lahore	BLOOD	Male	<5	2015	Staphylococcus epidermidis	Resistant	Resistant	Sensitive	Sensitive		Sensitive	Sensitive	Sensitive	Sensitive	Sensitive	Sensitive	Sensitive	Sensitive	Sensitive	Sensitive	Sensitive	Sensitive	Sensitive	Sensitive	Sensitive	Sensitive	Sensitive	Sensitive		Sensitive	Sensitive	Sensitive	Sensitive	Sensitive	Sensitive			Sensitive
Lahore	BLOOD	Male	6-18Y	2014	Salmonella Typhi	Sensitive	Sensitive				Sensitive	Sensitive		Sensitive	Sensitive		Sensitive	Sensitive				Sensitive							Resistant	Resistant	Resistant	Resistant	Resistant					Resistant
Lahore	BLOOD	Female	46-65Y	2012	Pseudomonas aeruginosa			Sensitive	Sensitive		Resistant		Sensitive	Sensitive	Sensitive	Resistant	Sensitive	Sensitive	Resistant	Resistant	Resistant		Sensitive	Sensitive	Sensitive			Resistant		Sensitive	Sensitive	Sensitive	Resistant			Sensitive	Sensitive	Sensitive
Lahore	BLOOD	Female	<5	2013	Staphylococcus aureus	Resistant	Resistant	Sensitive	Sensitive		Sensitive	Sensitive	Sensitive	Sensitive	Sensitive	Sensitive	Sensitive	Sensitive	Sensitive	Sensitive	Sensitive	Sensitive	Sensitive	Sensitive	Resistant	Sensitive	Sensitive			Sensitive	Sensitive	Sensitive	Resistant	Sensitive	Sensitive			Sensitive
Lahore	BLOOD	Male	>65Y	2013	Escherichia coli			Sensitive	Sensitive	Resistant	Resistant	Resistant	Resistant	Resistant	Resistant	Resistant	Resistant	Resistant	Resistant	Resistant	Resistant	Resistant	Sensitive	Resistant	Resistant			Resistant		Resistant	Resistant	Resistant	Resistant			Sensitive	Sensitive	Resistant
Lahore	BLOOD	Male	46-65Y	2015	Klebsiella pneumoniae			Sensitive	Sensitive	Resistant	Resistant	Resistant	Resistant	Resistant	Resistant	Resistant	Resistant	Resistant	Resistant	Resistant	Resistant	Resistant	Sensitive	Sensitive	Sensitive			Resistant		Sensitive	Sensitive	Sensitive	Resistant			Sensitive	Sensitive	Sensitive
Lahore	BLOOD	Male	19-45Y	2013	Klebsiella oxytoca			Sensitive	Sensitive		Resistant		Resistant	Resistant	Resistant	Resistant	Resistant	Resistant	Resistant	Resistant	Resistant	Resistant	Resistant	Resistant	Resistant			Resistant		Resistant	Resistant		Sensitive			Resistant	Resistant	Resistant
Lahore	BLOOD	Male	>65Y	2015	Pseudomonas spp.			Sensitive	Sensitive	Resistant			Sensitive				Resistant						Sensitive	Resistant	Resistant					Resistant	Resistant	Resistant					Resistant
Lahore	BLOOD	Male	<5	2011	Escherichia coli	Resistant	Resistant	Sensitive	Sensitive	Resistant	Resistant	Resistant	Resistant		Resistant	Resistant	Resistant	Resistant	Resistant	Resistant	Resistant		Sensitive	Resistant	Resistant			Resistant		Sensitive	Sensitive	Sensitive	Resistant			Sensitive	Sensitive	Sensitive
Lahore	BLOOD	Male	<5	2012	Streptococcus spp.	Sensitive	Sensitive	Sensitive	Sensitive		Sensitive	Sensitive					Resistant	Resistant	Resistant	Resistant	Resistant					Resistant	Resistant	Sensitive		Sensitive	Sensitive	Sensitive	Resistant					Sensitive
Lahore	BLOOD	Male	>65Y	2015	Staphylococcus aureus	Resistant	Resistant	Sensitive	Sensitive		Sensitive	Sensitive	Sensitive	Sensitive	Sensitive	Sensitive	Sensitive	Sensitive	Sensitive	Sensitive	Sensitive	Sensitive	Sensitive	Sensitive	Sensitive	Sensitive	Sensitive	Sensitive		Resistant	Resistant	Resistant		Sensitive	Sensitive			Resistant
Lahore	BLOOD	Male	<5	2014	Coagulase negative Staphylococcus spp.	Resistant	Resistant	Sensitive	Sensitive		Sensitive	Sensitive	Sensitive	Sensitive	Sensitive	Sensitive	Sensitive	Sensitive	Sensitive	Sensitive	Sensitive	Sensitive	Sensitive	Sensitive	Sensitive	Resistant	Resistant	Sensitive		Resistant	Resistant	Resistant	Sensitive	Resistant	Sensitive			Resistant
Lahore	BLOOD	Male	>65Y	2011	Coagulase negative Staphylococcus spp.	Resistant	Resistant	Resistant	Resistant		Resistant						Resistant	Resistant	Resistant	Resistant	Resistant		Resistant	Resistant	Resistant	Resistant	Resistant	Sensitive		Sensitive	Sensitive	Sensitive	Resistant	Sensitive
Lahore	BLOOD	Female	<5	2015	Coagulase negative Staphylococcus spp.	Sensitive	Sensitive	Sensitive	Sensitive		Sensitive	Sensitive	Sensitive	Sensitive	Sensitive	Sensitive	Sensitive	Sensitive	Sensitive	Sensitive	Sensitive	Sensitive	Sensitive	Sensitive	Sensitive	Resistant	Resistant	Sensitive		Sensitive	Sensitive	Sensitive	Resistant	Sensitive	Sensitive			Sensitive
Lahore	BLOOD	Female	>65Y	2014	Coagulase negative Staphylococcus spp.	Resistant	Resistant	Resistant	Resistant		Resistant	Resistant	Resistant	Resistant	Resistant	Resistant	Resistant	Resistant	Resistant	Resistant	Resistant	Resistant	Sensitive	Sensitive	Sensitive	Resistant	Resistant	Resistant		Sensitive	Sensitive	Sensitive	Resistant	Sensitive	Resistant			Sensitive
Lahore	BLOOD	Female	>65Y	2013	Staphylococcus aureus	Resistant	Resistant	Sensitive	Sensitive		Sensitive	Sensitive	Sensitive	Sensitive	Sensitive	Sensitive	Sensitive	Sensitive	Sensitive	Sensitive	Sensitive	Sensitive	Sensitive	Sensitive	Sensitive	Sensitive	Sensitive	Sensitive		Sensitive	Sensitive	Sensitive	Resistant	Sensitive	Sensitive			Sensitive
Lahore	BLOOD	Male	>65Y	2011	Pseudomonas aeruginosa			Resistant	Resistant	Sensitive			Resistant	Resistant	Resistant	Resistant	Sensitive	Resistant					Sensitive	Resistant	Sensitive					Resistant	Resistant	Resistant	Resistant			Sensitive	Sensitive
Lahore	BLOOD	Male	>65Y	2015	Escherichia coli			Sensitive	Sensitive	Resistant	Resistant	Resistant	Resistant	Resistant	Resistant	Resistant	Resistant	Resistant	Resistant	Resistant	Resistant	Resistant	Sensitive	Resistant	Resistant			Resistant		Resistant	Resistant	Resistant	Resistant			Sensitive	Sensitive	Resistant
Lahore	BLOOD	Male	<5	2015	Staphylococcus epidermidis	Resistant	Resistant	Resistant	Resistant		Resistant	Resistant	Resistant	Resistant	Resistant	Resistant	Resistant	Resistant	Resistant	Resistant	Resistant	Resistant	Sensitive	Resistant	Resistant	Resistant	Resistant	Sensitive		Resistant	Resistant	Resistant	Resistant	Sensitive	Sensitive			Resistant
Lahore	BLOOD	Female	>65Y	2013	Pseudomonas aeruginosa			Sensitive	Sensitive	Sensitive			Sensitive				Sensitive						Sensitive	Sensitive	Sensitive					Sensitive	Sensitive	Sensitive					Sensitive
Lahore	BLOOD	Male	19-45Y	2011	Pseudomonas spp.			Resistant	Resistant	Resistant			Resistant	Resistant	Resistant	Resistant	Resistant	Resistant					Resistant	Resistant	Resistant					Resistant	Resistant	Resistant	Resistant			Resistant	Sensitive
Lahore	BLOOD	Male	19-45Y	2011	Coagulase negative Staphylococcus spp.	Sensitive	Sensitive	Sensitive	Sensitive		Sensitive	Sensitive					Sensitive	Sensitive	Sensitive	Sensitive	Sensitive		Sensitive	Sensitive	Sensitive	Resistant	Resistant	Sensitive		Sensitive	Sensitive	Sensitive	Resistant	Sensitive				Sensitive
Lahore	BLOOD	Male	<5	2013	Coagulase negative Staphylococcus spp.	Resistant	Resistant	Sensitive	Sensitive		Sensitive	Sensitive	Sensitive	Sensitive	Sensitive	Sensitive	Sensitive	Sensitive	Sensitive	Sensitive	Sensitive	Sensitive	Sensitive	Sensitive	Sensitive	Resistant	Resistant	Resistant		Sensitive		Sensitive	Resistant	Sensitive	Sensitive
Lahore	BLOOD	Female	<5	2012	Streptococcus spp.	Sensitive	Sensitive	Sensitive	Sensitive		Sensitive		Sensitive		Resistant	Resistant	Resistant	Resistant	Resistant	Resistant	Resistant					Resistant	Resistant	Resistant		Resistant	Resistant	Resistant	Resistant	Resistant	Resistant			Resistant
Lahore	BLOOD	Female	>65Y	2011	Escherichia coli	Resistant	Resistant	Sensitive	Sensitive	Resistant	Resistant	Resistant	Resistant		Resistant	Resistant	Resistant	Resistant	Resistant	Resistant	Resistant		Resistant	Resistant	Resistant			Resistant		Sensitive	Sensitive	Sensitive	Resistant			Sensitive	Sensitive	Sensitive
Lahore	BLOOD	Female	<5	2011	Coagulase negative Staphylococcus spp.	Resistant	Resistant	Resistant	Resistant		Resistant	Resistant					Resistant	Resistant	Resistant	Resistant	Resistant		Sensitive	Sensitive	Sensitive	Resistant	Resistant	Resistant		Resistant	Resistant	Resistant	Sensitive	Sensitive
Lahore	BLOOD	Male	>65Y	2011	Coagulase negative Staphylococcus spp.	Sensitive	Sensitive	Sensitive	Sensitive		Sensitive	Sensitive					Sensitive	Sensitive	Sensitive	Sensitive	Sensitive		Sensitive	Sensitive	Sensitive	Resistant	Resistant	Sensitive		Sensitive	Sensitive	Sensitive	Resistant	Sensitive				Sensitive
Lahore	BLOOD	Male	<5	2015	Escherichia coli			Sensitive	Sensitive	Resistant	Resistant	Resistant	Resistant	Resistant	Resistant	Resistant	Resistant	Resistant	Resistant	Resistant	Resistant	Resistant		Resistant	Resistant					Resistant	Resistant	Resistant	Resistant			Sensitive	Sensitive	Resistant
Lahore	BLOOD	Male	>65Y	2014	Coagulase negative Staphylococcus spp.	Resistant	Resistant	Resistant	Resistant		Resistant	Resistant	Resistant	Resistant	Resistant	Resistant	Resistant	Resistant	Resistant	Resistant	Resistant	Resistant	Sensitive	Sensitive	Resistant	Resistant	Resistant	Resistant		Resistant	Resistant	Resistant	Resistant	Sensitive	Sensitive			Resistant
Lahore	CSF	Female	19-45Y	2012	Acinetobacter spp.			Resistant			Resistant		Resistant	Resistant	Resistant	Resistant	Resistant	Resistant	Resistant	Resistant	Resistant	Resistant	Resistant	Resistant	Resistant			Resistant		Resistant	Resistant	Resistant	Resistant			Sensitive	Resistant	Resistant
Lahore	BLOOD	Male	>65Y	2015	Staphylococcus epidermidis	Sensitive	Sensitive	Sensitive	Sensitive		Sensitive	Sensitive	Sensitive	Sensitive	Sensitive	Sensitive	Sensitive	Sensitive	Sensitive	Sensitive	Sensitive	Sensitive	Sensitive	Sensitive	Sensitive	Sensitive	Sensitive			Sensitive	Sensitive	Sensitive	Sensitive	Sensitive	Sensitive			Sensitive
Lahore	BLOOD	Female	>65Y	2015	Staphylococcus epidermidis	Sensitive	Sensitive	Sensitive	Sensitive		Sensitive	Sensitive	Sensitive	Sensitive	Sensitive	Sensitive	Sensitive	Sensitive	Sensitive	Sensitive	Sensitive	Sensitive	Resistant	Resistant	Resistant	Resistant	Resistant	Sensitive		Sensitive	Sensitive	Sensitive	Sensitive	Sensitive	Sensitive			Sensitive
Lahore	BLOOD	Male	<5	2015	Stenotrophomonas maltophilia												Sensitive														Resistant		Resistant
Lahore	BLOOD	Male	19-45Y	2015	Salmonella Typhi	Sensitive	Sensitive				Sensitive	Sensitive		Sensitive	Sensitive		Sensitive	Sensitive				Sensitive							Resistant	Resistant	Resistant	Resistant	Resistant					Resistant
Lahore	BLOOD	Male	<5	2015	Stenotrophomonas maltophilia												Sensitive														Resistant		Resistant
Lahore	BLOOD	Female	<5	2014	Coagulase negative Staphylococcus spp.	Resistant	Resistant	Resistant	Resistant		Resistant	Resistant	Resistant	Resistant	Resistant	Resistant	Resistant	Resistant	Resistant	Resistant	Resistant	Resistant	Resistant	Resistant	Resistant	Sensitive	Sensitive	Sensitive		Sensitive	Sensitive	Sensitive	Sensitive	Sensitive	Resistant			Sensitive
Lahore	BLOOD	Male	<5	2014	Coagulase negative Staphylococcus spp.	Resistant	Resistant	Resistant	Resistant		Resistant	Resistant	Resistant	Resistant	Resistant	Resistant	Resistant	Resistant	Resistant	Resistant	Resistant	Resistant	Sensitive	Sensitive		Resistant	Resistant	Resistant		Sensitive	Sensitive	Sensitive	Resistant	Sensitive	Resistant			Sensitive
Lahore	BLOOD	Male	6-18Y	2015	Salmonella Paratyphi	Sensitive	Sensitive				Sensitive	Sensitive		Sensitive	Sensitive		Sensitive	Sensitive				Sensitive							Resistant	Resistant	Resistant	Resistant	Sensitive					Resistant
Lahore	BLOOD	Male	19-45Y	2013	Coagulase negative Staphylococcus spp.	Resistant	Resistant	Sensitive	Sensitive		Sensitive	Sensitive	Sensitive	Sensitive	Sensitive	Sensitive	Sensitive	Sensitive	Sensitive	Sensitive	Sensitive	Sensitive		Sensitive		Resistant	Resistant			Sensitive		Sensitive		Sensitive	Sensitive
Lahore	CSF	Male	>65Y	2015	Klebsiella pneumoniae			Sensitive	Sensitive	Resistant	Resistant	Resistant	Resistant	Resistant	Resistant	Resistant	Resistant	Resistant	Resistant	Resistant	Resistant	Resistant	Sensitive	Sensitive	Resistant			Resistant		Resistant	Resistant	Resistant				Sensitive	Sensitive	Resistant
Lahore	BLOOD	Male	<5	2012	Coagulase negative Staphylococcus spp.	Resistant	Resistant	Resistant	Resistant		Resistant	Resistant					Resistant	Resistant	Resistant	Resistant	Resistant		Resistant	Resistant	Resistant	Resistant	Resistant	Sensitive		Resistant	Resistant	Resistant	Resistant	Sensitive
Lahore	BLOOD	Male	19-45Y	2013	Salmonella Typhi	Sensitive	Sensitive				Sensitive	Sensitive			Sensitive		Sensitive	Sensitive				Sensitive							Resistant	Resistant	Resistant	Resistant	Resistant					Resistant
Lahore	BLOOD	Female	6-18Y	2013	Salmonella Typhi	Resistant	Resistant				Resistant			Sensitive	Sensitive		Sensitive	Sensitive				Sensitive							Resistant	Resistant	Resistant	Resistant						Resistant
Lahore	BLOOD	Female	>65Y	2013	Staphylococcus aureus	Resistant	Resistant	Resistant	Resistant	Resistant	Resistant	Resistant	Resistant	Resistant	Resistant	Resistant	Resistant	Resistant	Resistant	Resistant	Resistant	Resistant		Resistant		Resistant	Resistant	Resistant		Resistant		Resistant	Resistant	Resistant	Sensitive
Lahore	BLOOD	Male	<5	2013	Coagulase negative Staphylococcus spp.	Resistant	Resistant	Sensitive	Sensitive		Sensitive	Sensitive	Sensitive	Sensitive	Sensitive	Sensitive	Sensitive	Sensitive	Sensitive	Sensitive	Sensitive	Sensitive	Sensitive	Sensitive	Sensitive	Resistant	Resistant	Sensitive		Sensitive	Sensitive	Sensitive	Sensitive	Resistant	Sensitive			Sensitive
Lahore	BLOOD	Female	6-18Y	2012	Coagulase negative Staphylococcus spp.	Resistant	Resistant	Resistant	Resistant		Resistant	Resistant					Resistant	Resistant	Resistant	Resistant	Resistant		Sensitive	Sensitive	Sensitive	Sensitive	Sensitive	Sensitive		Sensitive	Sensitive	Sensitive	Resistant	Sensitive				Sensitive
Lahore	BLOOD	Male	19-45Y	2014	Salmonella Typhi	Sensitive	Sensitive				Sensitive	Sensitive	Sensitive	Sensitive	Sensitive		Sensitive	Sensitive				Sensitive							Resistant	Resistant	Resistant	Resistant	Sensitive					Resistant
Lahore	BLOOD	Male	6-18Y	2011	Coagulase negative Staphylococcus spp.	Resistant	Resistant	Resistant	Resistant		Resistant						Resistant	Resistant	Resistant	Resistant	Resistant		Sensitive	Sensitive	Sensitive	Resistant	Resistant	Sensitive		Sensitive	Sensitive	Sensitive	Resistant	Sensitive
Lahore	BLOOD	Male	6-18Y	2015	Salmonella Typhi	Sensitive	Sensitive				Sensitive	Sensitive	Sensitive	Sensitive	Sensitive		Sensitive	Sensitive				Sensitive							Resistant	Intermediate	Intermediate	Intermediate	Resistant					Intermediate
Lahore	BLOOD	Male	19-45Y	2012	Coagulase negative Staphylococcus spp.	Resistant	Resistant	Sensitive	Sensitive		Sensitive		Sensitive	Sensitive	Sensitive	Sensitive	Sensitive	Sensitive	Sensitive	Sensitive	Sensitive			Sensitive		Sensitive	Sensitive	Resistant		Sensitive	Sensitive	Sensitive	Resistant	Sensitive	Sensitive			Sensitive
Lahore	BLOOD	Female	19-45Y	2011	Salmonella Paratyphi	Resistant	Resistant	Sensitive	Sensitive	Sensitive	Sensitive	Sensitive	Sensitive		Sensitive	Sensitive	Sensitive	Sensitive	Sensitive	Sensitive	Sensitive		Sensitive	Sensitive	Sensitive			Sensitive		Sensitive	Sensitive	Sensitive	Resistant			Sensitive	Sensitive	Sensitive
Lahore	BLOOD	Male	19-45Y	2012	Salmonella Typhi			Sensitive	Sensitive		Sensitive		Sensitive	Sensitive	Sensitive	Sensitive	Sensitive	Sensitive	Sensitive	Sensitive	Sensitive		Sensitive	Sensitive	Sensitive			Sensitive		Sensitive	Sensitive	Sensitive	Resistant			Sensitive	Sensitive	Sensitive
Lahore	BLOOD	Male	6-18Y	2015	Salmonella Typhi	Sensitive	Sensitive				Sensitive	Sensitive	Sensitive	Sensitive	Sensitive		Sensitive	Sensitive				Sensitive							Intermediate	Intermediate	Intermediate	Intermediate	Sensitive					Intermediate
Lahore	BLOOD	Male	>65Y	2011	Pseudomonas aeruginosa			Sensitive	Sensitive	Resistant			Sensitive	Resistant	Sensitive	Resistant	Sensitive	Sensitive					Sensitive	Sensitive	Sensitive					Sensitive	Sensitive	Sensitive	Sensitive			Sensitive	Sensitive
Lahore	BLOOD	Female	46-65Y	2011	Coagulase negative Staphylococcus spp.	Sensitive	Sensitive	Sensitive	Sensitive		Sensitive	Sensitive					Sensitive	Sensitive	Sensitive	Sensitive	Sensitive		Sensitive	Sensitive	Resistant	Resistant	Resistant	Sensitive		Resistant	Sensitive	Resistant	Resistant	Sensitive				Resistant
Lahore	CSF	Female	<5	2012	Pseudomonas aeruginosa			Sensitive	Sensitive	Intermediate	Resistant		Sensitive	Resistant	Resistant	Resistant	Resistant	Resistant	Resistant	Resistant	Resistant		Sensitive	Sensitive	Sensitive			Resistant		Sensitive	Sensitive	Sensitive	Resistant			Sensitive	Intermediate	Sensitive
Lahore	BLOOD	Male	19-45Y	2013	Salmonella spp.	Sensitive	Sensitive				Sensitive			Sensitive	Sensitive		Sensitive	Sensitive				Sensitive							Resistant	Resistant	Resistant	Resistant	Sensitive					Resistant
Lahore	BLOOD	Male	>65Y	2013	Coagulase negative Staphylococcus spp.	Resistant	Resistant	Resistant	Resistant		Resistant	Resistant	Resistant	Resistant	Resistant	Resistant	Resistant	Resistant	Resistant	Resistant	Resistant	Resistant		Resistant		Resistant	Resistant	Resistant		Resistant		Resistant		Sensitive	Sensitive
Lahore	BLOOD	Male	<5	2014	Coagulase negative Staphylococcus spp.	Sensitive	Sensitive	Sensitive	Sensitive		Sensitive	Sensitive	Sensitive	Sensitive	Sensitive	Sensitive	Sensitive	Sensitive	Sensitive	Sensitive	Sensitive	Sensitive	Sensitive	Sensitive	Sensitive	Resistant	Resistant	Sensitive		Sensitive	Sensitive	Sensitive	Sensitive	Sensitive	Sensitive			Sensitive
Lahore	BLOOD	Female	>65Y	2015	Klebsiella pneumoniae			Resistant	Resistant	Resistant	Resistant	Resistant	Resistant	Resistant	Resistant	Resistant	Resistant	Resistant	Resistant	Resistant	Resistant	Resistant	Resistant	Resistant	Resistant			Sensitive		Resistant	Resistant	Resistant	Sensitive			Resistant	Resistant	Resistant
Lahore	CSF	Female	<5	2012	Pseudomonas aeruginosa			Sensitive	Sensitive	Sensitive	Resistant		Sensitive	Resistant	Resistant	Resistant	Resistant	Resistant	Resistant	Resistant	Resistant		Sensitive	Sensitive	Sensitive			Resistant		Sensitive	Sensitive	Sensitive	Resistant			Sensitive	Sensitive	Sensitive
Lahore	BLOOD	Female	6-18Y	2014	Staphylococcus aureus	Resistant	Resistant	Sensitive	Sensitive		Sensitive	Sensitive	Sensitive	Sensitive	Sensitive	Sensitive	Sensitive	Sensitive	Sensitive	Sensitive	Sensitive	Sensitive	Sensitive	Resistant	Resistant	Sensitive	Sensitive	Resistant		Sensitive	Sensitive	Sensitive	Resistant	Sensitive	Sensitive			Sensitive
Lahore	BLOOD	Male	19-45Y	2011	Coagulase negative Staphylococcus spp.	Resistant	Resistant	Resistant	Resistant		Resistant	Resistant	Resistant		Resistant	Resistant	Resistant	Resistant	Resistant	Resistant	Resistant		Sensitive	Resistant	Resistant	Resistant	Resistant	Resistant		Resistant	Resistant	Resistant	Resistant	Sensitive				Resistant
Lahore	BLOOD	Female	>65Y	2012	Escherichia coli	Resistant	Resistant	Sensitive	Sensitive	Resistant	Resistant	Resistant	Resistant		Resistant	Resistant	Sensitive	Resistant	Resistant	Resistant	Resistant		Sensitive	Resistant	Sensitive			Resistant		Resistant	Resistant	Resistant	Resistant			Sensitive	Resistant	Resistant
Lahore	BLOOD	Female	19-45Y	2013	Coagulase negative Staphylococcus spp.	Sensitive	Sensitive	Sensitive	Sensitive		Sensitive	Sensitive	Sensitive	Sensitive	Sensitive	Sensitive	Sensitive	Sensitive	Sensitive	Sensitive	Sensitive	Sensitive	Sensitive	Sensitive	Sensitive	Resistant	Resistant	Sensitive		Sensitive	Sensitive	Sensitive	Resistant	Resistant	Sensitive			Sensitive
Lahore	BLOOD	Male	>65Y	2013	Coagulase negative Staphylococcus spp.	Resistant	Resistant	Sensitive	Sensitive		Sensitive	Sensitive	Sensitive	Sensitive	Sensitive	Sensitive	Sensitive	Sensitive	Sensitive	Sensitive	Sensitive	Sensitive	Sensitive	Resistant	Resistant	Resistant	Resistant	Resistant		Sensitive		Sensitive	Resistant	Sensitive	Resistant
Lahore	BLOOD	Female	>65Y	2015	Escherichia coli			Sensitive	Sensitive	Resistant	Resistant	Resistant	Resistant	Resistant	Resistant	Resistant	Resistant	Resistant	Resistant	Resistant	Resistant	Resistant		Resistant	Resistant					Resistant	Resistant	Resistant	Sensitive			Sensitive	Sensitive	Resistant
Lahore	BLOOD	Female	19-45Y	2015	Streptococcus pyogenes	Sensitive	Sensitive	Sensitive	Sensitive		Sensitive	Sensitive	Sensitive	Sensitive	Sensitive		Sensitive	Sensitive				Sensitive				Resistant	Resistant	Sensitive			Sensitive	Sensitive	Resistant	Sensitive	Sensitive
Lahore	CSF	Female	>65Y	2014	Streptococcus pneumoniae	Sensitive	Sensitive	Sensitive	Sensitive		Sensitive	Sensitive	Sensitive	Sensitive	Sensitive	Sensitive	Sensitive	Sensitive	Sensitive	Sensitive	Sensitive	Sensitive	Resistant	Resistant	Resistant	Sensitive	Sensitive	Sensitive		Sensitive	Sensitive	Sensitive	Resistant	Sensitive	Resistant			Sensitive
Lahore	BLOOD	Male	46-65Y	2015	Pseudomonas spp.			Sensitive	Sensitive	Resistant			Sensitive				Resistant						Resistant	Resistant	Resistant					Resistant	Resistant	Resistant					Sensitive
Lahore	BLOOD	Female	19-45Y	2015	Pseudomonas spp.			Sensitive	Sensitive	Sensitive			Resistant				Resistant						Resistant	Resistant	Resistant					Sensitive	Sensitive	Sensitive					Sensitive
Lahore	BLOOD	Female	6-18Y	2015	Staphylococcus epidermidis	Sensitive	Sensitive	Sensitive	Sensitive		Sensitive	Sensitive	Sensitive	Sensitive	Sensitive	Sensitive	Sensitive	Sensitive	Sensitive	Sensitive	Sensitive	Sensitive	Sensitive	Sensitive	Sensitive	Sensitive		Sensitive		Sensitive	Sensitive	Sensitive	Sensitive	Sensitive	Sensitive			Sensitive
Lahore	BLOOD	Female	>65Y	2015	Pseudomonas aeruginosa			Resistant	Resistant	Sensitive			Sensitive				Sensitive						Resistant	Resistant	Resistant					Sensitive	Sensitive	Sensitive					Sensitive
Lahore	BLOOD	Male	6-18Y	2015	Enterobacter cloacae			Sensitive	Sensitive	Resistant	Resistant	Resistant	Resistant	Resistant	Resistant	Resistant	Resistant	Resistant	Resistant	Resistant	Resistant	Resistant		Resistant	Resistant					Resistant	Resistant	Resistant	Resistant			Sensitive	Sensitive	Resistant
Lahore	BLOOD	Male	>65Y	2015	Staphylococcus epidermidis	Resistant	Resistant	Resistant	Resistant		Resistant	Resistant	Resistant	Resistant	Resistant	Resistant	Resistant	Resistant	Resistant	Resistant	Resistant	Resistant	Sensitive	Sensitive	Sensitive	Resistant	Resistant	Sensitive		Sensitive	Sensitive	Sensitive	Sensitive	Sensitive	Sensitive			Sensitive
Lahore	BLOOD	Male	19-45Y	2015	Coagulase negative Staphylococcus spp.	Resistant	Resistant	Resistant	Resistant		Resistant	Resistant	Resistant	Resistant	Resistant	Resistant	Resistant	Resistant	Resistant	Resistant	Resistant	Resistant	Sensitive	Resistant	Resistant	Resistant	Resistant	Resistant		Resistant	Resistant	Resistant	Resistant	Sensitive	Sensitive			Resistant
Lahore	BLOOD	Male	19-45Y	2015	Escherichia coli			Sensitive	Sensitive	Resistant	Resistant	Resistant	Resistant	Resistant	Resistant	Resistant	Resistant	Resistant	Resistant	Resistant	Resistant	Resistant	Resistant	Resistant	Resistant			Resistant		Resistant	Resistant	Resistant	Resistant			Resistant	Resistant	Resistant
Lahore	BLOOD	Male	19-45Y	2015	Staphylococcus epidermidis	Resistant	Resistant	Resistant	Resistant		Resistant	Resistant	Resistant	Resistant	Resistant	Resistant	Resistant	Resistant	Resistant	Resistant	Resistant	Resistant	Sensitive	Resistant	Resistant	Resistant	Resistant	Sensitive		Resistant	Resistant	Resistant	Resistant	Sensitive	Sensitive			Resistant
Lahore	BLOOD	Male	>65Y	2015	Coagulase negative Staphylococcus spp.	Resistant	Resistant	Resistant	Resistant		Resistant	Resistant	Resistant	Resistant	Resistant	Resistant	Resistant	Resistant	Resistant	Resistant	Resistant	Resistant	Sensitive	Resistant	Resistant	Resistant	Resistant	Resistant		Resistant	Resistant	Resistant	Resistant	Resistant	Resistant			Resistant
Lahore	BLOOD	Male	19-45Y	2015	Enterobacter cloacae			Sensitive	Sensitive	Sensitive	Sensitive	Sensitive	Sensitive	Sensitive	Sensitive	Sensitive	Sensitive	Sensitive	Sensitive	Sensitive	Sensitive	Sensitive	Sensitive	Sensitive	Sensitive			Sensitive		Sensitive	Sensitive	Sensitive	Resistant			Sensitive	Sensitive	Sensitive
Lahore	BLOOD	Male	46-65Y	2015	Staphylococcus epidermidis	Resistant	Resistant	Resistant	Resistant		Resistant	Resistant	Resistant	Resistant	Resistant	Resistant	Resistant	Resistant	Resistant	Resistant	Resistant	Resistant	Sensitive	Resistant	Resistant	Resistant	Resistant	Sensitive		Resistant	Resistant	Resistant	Resistant	Sensitive	Sensitive			Resistant
Lahore	BLOOD	Female	19-45Y	2015	Staphylococcus aureus	Resistant	Resistant	Sensitive	Sensitive		Sensitive	Sensitive	Sensitive	Sensitive	Sensitive	Sensitive	Sensitive	Sensitive	Sensitive	Sensitive	Sensitive	Sensitive	Sensitive	Sensitive	Sensitive	Sensitive	Sensitive	Sensitive		Sensitive	Sensitive	Sensitive	Sensitive	Sensitive	Sensitive			Sensitive
Lahore	BLOOD	Female	19-45Y	2015	Coagulase negative Staphylococcus spp.	Resistant	Resistant	Resistant	Resistant		Resistant	Resistant	Resistant	Resistant	Resistant	Resistant	Resistant	Resistant	Resistant	Resistant	Resistant	Resistant	Sensitive	Sensitive	Resistant	Resistant	Resistant	Resistant		Resistant	Resistant	Resistant	Sensitive	Sensitive	Resistant			Resistant
Lahore	BLOOD	Female	46-65Y	2015	Staphylococcus epidermidis	Resistant	Resistant	Resistant	Resistant		Resistant	Resistant	Resistant	Resistant	Resistant	Resistant	Resistant	Resistant	Resistant	Resistant	Resistant	Resistant	Sensitive	Sensitive	Sensitive	Resistant	Resistant	Resistant		Resistant	Resistant	Resistant	Resistant	Sensitive	Resistant			Resistant
Lahore	BLOOD	Female	46-65Y	2015	Escherichia coli			Sensitive	Sensitive	Resistant	Resistant	Resistant	Resistant	Resistant	Resistant	Resistant	Resistant	Resistant	Resistant	Resistant	Resistant	Resistant	Sensitive	Resistant	Resistant			Resistant		Resistant	Resistant	Resistant	Resistant			Sensitive	Sensitive	Resistant
Lahore	BLOOD	Male	19-45Y	2015	Salmonella Typhi	Sensitive	Sensitive				Sensitive	Sensitive		Sensitive	Sensitive		Sensitive	Sensitive				Sensitive							Resistant	Resistant	Resistant	Resistant	Sensitive					Resistant
Lahore	BLOOD	Female	46-65Y	2015	Escherichia coli			Sensitive	Sensitive	Resistant	Resistant	Resistant	Resistant	Resistant	Resistant	Resistant	Resistant	Resistant	Resistant	Resistant	Resistant	Resistant	Sensitive	Resistant	Resistant			Sensitive		Resistant	Resistant	Resistant	Resistant			Sensitive	Sensitive	Resistant
Lahore	BLOOD	Female	46-65Y	2015	Staphylococcus epidermidis	Resistant	Resistant	Sensitive	Sensitive		Sensitive	Sensitive	Sensitive	Sensitive	Sensitive	Sensitive	Sensitive	Sensitive	Sensitive	Sensitive	Sensitive	Sensitive	Sensitive	Sensitive	Sensitive	Resistant	Resistant	Sensitive		Resistant	Resistant	Resistant	Resistant	Sensitive	Sensitive			Resistant
Lahore	BLOOD	Female	>65Y	2015	Pseudomonas aeruginosa			Sensitive	Sensitive	Sensitive			Sensitive				Sensitive						Sensitive	Sensitive	Sensitive					Sensitive	Sensitive	Sensitive					Sensitive
Lahore	BLOOD	Male	46-65Y	2014	Coagulase negative Staphylococcus spp.	Resistant	Resistant	Sensitive	Sensitive		Sensitive	Sensitive	Sensitive	Sensitive	Sensitive	Sensitive	Sensitive	Sensitive	Sensitive	Sensitive	Sensitive	Sensitive	Sensitive	Sensitive	Sensitive	Resistant	Resistant	Sensitive		Sensitive	Sensitive	Sensitive	Resistant	Sensitive	Resistant			Sensitive
Lahore	BLOOD	Female	19-45Y	2015	Acinetobacter spp.			Resistant	Resistant	Resistant	Resistant	Resistant	Resistant	Resistant	Resistant		Resistant	Resistant				Resistant	Resistant	Resistant	Resistant			Sensitive		Resistant	Resistant	Resistant	Resistant			Sensitive	Resistant	Resistant
Lahore	BLOOD	Female	46-65Y	2015	Enterobacter cloacae			Resistant	Resistant	Resistant	Resistant	Resistant	Resistant	Resistant	Resistant	Resistant	Resistant	Resistant	Resistant	Resistant	Resistant	Resistant	Resistant	Resistant	Resistant			Sensitive		Resistant	Resistant	Resistant	Resistant			Resistant	Resistant	Resistant
Lahore	BLOOD	Female	6-18Y	2015	Salmonella Typhi	Sensitive	Sensitive				Sensitive	Sensitive		Sensitive	Sensitive		Sensitive	Sensitive				Sensitive							Resistant	Resistant	Resistant	Resistant	Resistant					Resistant
Lahore	BLOOD	Female	>65Y	2014	Coagulase negative Staphylococcus spp.	Resistant	Resistant	Resistant	Resistant		Resistant	Resistant	Resistant	Resistant	Resistant	Resistant	Resistant	Resistant	Resistant	Resistant	Resistant	Resistant	Resistant	Resistant	Resistant	Resistant	Resistant	Resistant		Resistant	Resistant	Resistant	Sensitive	Sensitive	Sensitive			Resistant
Lahore	BLOOD	Male	19-45Y	2013	Klebsiella pneumoniae			Sensitive	Sensitive	Resistant	Resistant	Resistant	Resistant	Resistant	Resistant	Resistant	Resistant	Resistant	Resistant	Resistant	Resistant	Resistant	Resistant	Resistant	Resistant			Resistant		Resistant	Resistant	Resistant	Resistant			Intermediate	Intermediate	Resistant
Lahore	BLOOD	Male	19-45Y	2013	Streptococcus faecalis	Resistant	Resistant				Resistant	Resistant												Resistant				Sensitive		Resistant	Resistant
Lahore	BLOOD	Male	46-65Y	2015	Staphylococcus aureus	Resistant	Resistant	Sensitive	Sensitive		Sensitive	Sensitive	Sensitive	Sensitive	Sensitive	Sensitive	Sensitive	Sensitive	Sensitive	Sensitive	Sensitive	Sensitive	Sensitive	Sensitive	Sensitive	Sensitive	Sensitive	Sensitive		Resistant	Resistant	Resistant	Sensitive	Sensitive	Sensitive			Resistant
Lahore	BLOOD	Male	19-45Y	2015	Streptococcus faecalis	Sensitive	Sensitive				Sensitive	Sensitive												Sensitive				Resistant		Resistant	Resistant	Resistant
Lahore	BLOOD	Male	<5	2015	Salmonella Typhi	Sensitive	Sensitive				Sensitive	Sensitive	Sensitive	Sensitive	Sensitive		Sensitive	Sensitive				Sensitive							Resistant	Intermediate	Intermediate	Intermediate	Sensitive
Lahore	BLOOD	Female	6-18Y	2014	Salmonella Typhi	Sensitive	Sensitive				Sensitive	Sensitive		Sensitive	Sensitive		Sensitive	Sensitive				Sensitive							Resistant	Resistant	Resistant	Resistant	Resistant					Resistant
Lahore	BLOOD	Female	46-65Y	2015	Klebsiella pneumoniae			Resistant	Resistant	Resistant	Resistant	Resistant	Resistant	Resistant	Resistant	Resistant	Resistant	Resistant	Resistant	Resistant	Resistant	Resistant	Sensitive	Resistant	Resistant			Resistant		Resistant	Resistant	Resistant	Resistant			Resistant	Resistant	Resistant
Lahore	BLOOD	Female	19-45Y	2013	Coagulase negative Staphylococcus spp.	Resistant	Resistant	Resistant	Resistant		Resistant	Resistant	Resistant	Resistant	Resistant	Resistant	Resistant	Resistant	Resistant	Resistant	Resistant	Resistant		Sensitive		Resistant	Resistant	Resistant		Sensitive		Sensitive	Resistant		Sensitive
Lahore	BLOOD	Female	6-18Y	2014	Salmonella Paratyphi	Sensitive	Sensitive				Sensitive	Sensitive		Sensitive	Sensitive		Sensitive	Sensitive				Sensitive							Resistant	Resistant	Resistant	Resistant	Sensitive					Resistant
Lahore	BLOOD	Female	19-45Y	2012	Enterobacter spp.			Sensitive	Sensitive		Resistant		Resistant	Resistant	Resistant	Resistant	Resistant	Resistant	Resistant	Resistant	Resistant		Resistant	Resistant	Resistant			Resistant		Resistant	Resistant	Resistant	Resistant			Resistant	Sensitive	Resistant
Lahore	BLOOD	Male	46-65Y	2013	Coagulase negative Staphylococcus spp.	Resistant	Resistant	Sensitive	Sensitive		Sensitive	Sensitive	Sensitive	Sensitive	Sensitive	Sensitive	Sensitive	Sensitive	Sensitive	Sensitive	Sensitive	Sensitive	Sensitive	Sensitive	Sensitive	Resistant	Resistant	Sensitive		Resistant	Resistant	Resistant	Resistant	Sensitive	Sensitive			Resistant
Lahore	CSF	Male	>65Y	2011	Escherichia coli	Resistant	Resistant	Sensitive	Sensitive	Resistant	Resistant		Resistant		Resistant		Resistant	Resistant	Resistant	Resistant	Resistant		Sensitive	Resistant	Resistant			Resistant		Resistant	Resistant	Resistant	Resistant			Sensitive	Sensitive
Lahore	BLOOD	Male	>65Y	2012	Escherichia coli			Sensitive	Intermediate		Resistant		Resistant	Resistant	Resistant	Resistant	Resistant	Resistant	Resistant	Resistant	Resistant		Sensitive	Resistant	Resistant			Resistant		Resistant	Resistant	Resistant	Resistant			Resistant	Resistant	Resistant
Lahore	BLOOD	Female	46-65Y	2013	Coagulase negative Staphylococcus spp.	Resistant	Resistant	Sensitive	Sensitive		Resistant	Resistant	Resistant	Resistant	Resistant	Resistant	Resistant	Resistant	Resistant	Resistant	Resistant	Resistant				Sensitive	Sensitive			Resistant		Resistant	Resistant	Sensitive	Resistant
Lahore	BLOOD	Male	46-65Y	2012	Coagulase negative Staphylococcus spp.	Resistant	Resistant	Sensitive	Sensitive		Resistant	Resistant	Resistant	Resistant	Resistant	Resistant	Resistant	Resistant	Resistant	Resistant	Resistant			Resistant		Resistant	Resistant	Sensitive		Resistant	Resistant	Resistant	Resistant	Resistant	Resistant			Resistant
Lahore	BLOOD	Female	19-45Y	2012	Coagulase negative Staphylococcus spp.	Resistant	Resistant	Sensitive	Sensitive		Resistant	Resistant	Resistant	Resistant	Resistant	Resistant	Resistant	Resistant	Resistant	Resistant	Resistant			Resistant		Resistant	Resistant	Sensitive		Resistant	Resistant	Resistant	Sensitive	Resistant	Resistant			Resistant
Lahore	BLOOD	Female	46-65Y	2012	Coagulase negative Staphylococcus spp.	Resistant	Resistant	Sensitive	Sensitive		Sensitive		Sensitive	Sensitive	Sensitive	Sensitive	Sensitive	Sensitive	Sensitive	Sensitive	Sensitive			Sensitive		Resistant	Resistant	Sensitive		Resistant	Resistant	Resistant	Resistant	Resistant	Resistant			Resistant
Lahore	BLOOD	Female	46-65Y	2014	Coagulase negative Staphylococcus spp.	Resistant	Resistant	Resistant	Resistant		Resistant	Resistant	Resistant	Resistant	Resistant	Resistant	Resistant	Resistant	Resistant	Resistant	Resistant	Resistant	Sensitive	Sensitive	Sensitive	Resistant	Resistant	Resistant		Sensitive	Sensitive	Sensitive	Resistant	Sensitive	Resistant			Sensitive
Lahore	BLOOD	Male	6-18Y	2013	Salmonella Paratyphi	Sensitive	Sensitive				Sensitive			Sensitive	Sensitive		Sensitive	Sensitive				Sensitive							Resistant	Resistant	Resistant	Resistant	Sensitive					Resistant
Lahore	BLOOD	Male	19-45Y	2013	Acinetobacter spp.			Resistant	Resistant		Resistant	Resistant	Resistant	Resistant	Resistant		Resistant	Resistant				Resistant	Resistant	Resistant	Resistant					Resistant	Resistant	Resistant				Sensitive	Resistant	Resistant
Lahore	BLOOD	Female	46-65Y	2011	Coagulase negative Staphylococcus spp.	Sensitive	Sensitive	Sensitive	Sensitive		Sensitive						Sensitive	Sensitive	Sensitive	Sensitive	Sensitive		Sensitive	Sensitive	Sensitive	Resistant	Resistant	Resistant		Sensitive	Sensitive	Sensitive	Resistant	Sensitive
Lahore	BLOOD	Male	>65Y	2013	Streptococcus faecalis	Sensitive	Sensitive				Sensitive	Sensitive												Resistant				Resistant		Resistant		Resistant
Lahore	BLOOD	Female	19-45Y	2013	Coagulase negative Staphylococcus spp.	Resistant	Resistant	Sensitive	Sensitive		Sensitive	Sensitive	Sensitive	Sensitive	Sensitive	Sensitive	Sensitive	Sensitive	Sensitive	Sensitive	Sensitive	Sensitive		Sensitive		Sensitive	Sensitive	Sensitive		Sensitive		Sensitive	Resistant	Sensitive	Sensitive
Lahore	BLOOD	Female	<5	2013	Coagulase negative Staphylococcus spp.	Resistant	Resistant	Sensitive	Sensitive		Sensitive	Sensitive	Sensitive	Sensitive	Sensitive	Resistant	Sensitive	Sensitive	Resistant	Resistant	Resistant	Sensitive		Sensitive		Resistant	Resistant	Sensitive		Sensitive	Sensitive	Sensitive	Resistant	Sensitive	Sensitive			Sensitive
Lahore	BLOOD	Male	46-65Y	2014	Acinetobacter spp.			Resistant	Resistant		Resistant	Resistant	Resistant	Resistant	Resistant		Resistant	Resistant				Resistant	Resistant	Resistant	Resistant			Resistant		Resistant	Resistant	Resistant	Resistant			Sensitive	Resistant	Resistant
Lahore	BLOOD	Male	46-65Y	2013	Coagulase negative Staphylococcus spp.	Sensitive	Sensitive	Sensitive	Sensitive		Sensitive	Sensitive	Sensitive	Sensitive	Sensitive	Sensitive	Sensitive	Sensitive	Sensitive	Sensitive	Sensitive	Sensitive	Sensitive	Sensitive	Sensitive	Sensitive	Sensitive			Sensitive		Sensitive	Sensitive	Sensitive	Sensitive
Lahore	BLOOD	Male	46-65Y	2014	Coagulase negative Staphylococcus spp.	Resistant	Resistant	Sensitive	Sensitive		Sensitive	Sensitive	Sensitive	Sensitive	Sensitive	Sensitive	Sensitive	Sensitive	Sensitive	Sensitive	Sensitive	Sensitive	Sensitive	Sensitive	Resistant	Resistant	Resistant	Sensitive		Resistant	Resistant	Resistant	Sensitive	Sensitive	Resistant			Resistant
Lahore	BLOOD	Female	19-45Y	2014	Salmonella Typhi	Sensitive	Sensitive				Sensitive	Sensitive		Sensitive	Sensitive		Sensitive	Sensitive				Sensitive							Resistant	Resistant	Resistant	Resistant	Sensitive					Resistant
Lahore	BLOOD	Male	46-65Y	2013	Escherichia coli			Sensitive	Sensitive	Resistant	Resistant	Resistant	Sensitive	Resistant	Resistant	Resistant	Resistant	Resistant	Resistant	Resistant	Resistant	Resistant	Sensitive	Resistant	Resistant					Resistant	Resistant	Resistant	Resistant			Sensitive	Sensitive	Resistant
Lahore	BLOOD	Female	19-45Y	2015	Salmonella Typhi	Sensitive	Sensitive				Sensitive	Sensitive	Sensitive	Sensitive	Sensitive		Sensitive	Sensitive				Sensitive							Resistant	Intermediate	Intermediate	Intermediate	Sensitive					Intermediate
Lahore	BLOOD	Female	>65Y	2015	Escherichia coli			Sensitive	Sensitive	Sensitive	Sensitive	Sensitive	Sensitive	Sensitive	Sensitive	Resistant	Sensitive	Sensitive	Resistant	Resistant	Resistant	Sensitive	Sensitive	Sensitive	Sensitive			Resistant		Sensitive	Sensitive	Sensitive	Resistant			Sensitive	Sensitive	Sensitive
Lahore	BLOOD	Male	19-45Y	2013	Salmonella Paratyphi	Sensitive	Sensitive				Sensitive			Sensitive	Sensitive		Sensitive	Sensitive				Sensitive							Resistant	Resistant	Resistant	Resistant						Resistant
Lahore	BLOOD	Female	46-65Y	2013	Escherichia coli			Sensitive	Sensitive	Sensitive	Resistant	Resistant	Sensitive	Sensitive	Sensitive	Resistant	Sensitive	Sensitive	Resistant	Resistant	Resistant	Sensitive	Sensitive	Sensitive	Sensitive			Resistant		Sensitive	Sensitive	Sensitive	Sensitive			Sensitive	Sensitive	Sensitive
Lahore	BLOOD	Male	46-65Y	2015	Enterobacter cloacae			Sensitive	Sensitive	Sensitive	Resistant	Resistant	Sensitive	Sensitive	Sensitive	Resistant	Sensitive	Sensitive	Resistant	Resistant	Resistant	Sensitive	Sensitive	Sensitive	Sensitive			Sensitive		Sensitive	Sensitive	Sensitive	Sensitive			Sensitive	Sensitive	Sensitive
Lahore	BLOOD	Male	19-45Y	2014	Coagulase negative Staphylococcus spp.	Sensitive	Sensitive	Sensitive	Sensitive		Sensitive	Sensitive	Sensitive	Sensitive	Sensitive	Sensitive	Sensitive	Sensitive	Sensitive	Sensitive	Sensitive	Sensitive	Sensitive	Sensitive	Sensitive	Sensitive	Sensitive	Resistant		Sensitive	Sensitive	Sensitive	Sensitive	Sensitive	Sensitive			Sensitive
Lahore	BLOOD	Female	>65Y	2015	Escherichia coli			Sensitive	Sensitive	Resistant	Resistant	Resistant	Resistant	Resistant	Resistant	Resistant	Resistant	Resistant	Resistant	Resistant	Resistant	Resistant	Sensitive	Resistant	Resistant			Resistant		Resistant	Resistant	Resistant	Resistant			Sensitive	Sensitive	Resistant
Lahore	BLOOD	Male	>65Y	2014	Escherichia coli			Sensitive	Sensitive	Sensitive	Sensitive	Sensitive	Sensitive	Sensitive	Sensitive	Sensitive	Sensitive	Sensitive	Resistant	Resistant	Sensitive	Sensitive	Sensitive	Sensitive	Sensitive			Resistant		Sensitive	Sensitive	Sensitive	Sensitive			Sensitive	Sensitive	Sensitive
Lahore	BLOOD	Female	>65Y	2014	Escherichia coli			Sensitive	Sensitive	Resistant	Resistant	Resistant	Resistant	Resistant	Resistant	Resistant	Resistant	Resistant	Resistant	Resistant	Resistant	Resistant	Sensitive	Sensitive	Sensitive			Resistant		Sensitive	Sensitive	Sensitive	Resistant			Sensitive	Sensitive	Sensitive
Lahore	BLOOD	Female	19-45Y	2013	Escherichia coli			Sensitive	Sensitive		Resistant	Resistant	Resistant	Resistant	Resistant	Resistant	Resistant	Resistant	Resistant	Resistant	Resistant	Resistant	Sensitive	Resistant	Resistant					Resistant	Resistant	Resistant	Resistant			Sensitive	Sensitive	Resistant
Lahore	BLOOD	Female	<5	2013	Coagulase negative Staphylococcus spp.	Resistant	Resistant	Sensitive	Sensitive		Sensitive	Sensitive	Sensitive	Sensitive	Sensitive	Sensitive	Sensitive	Sensitive	Sensitive	Sensitive	Sensitive	Sensitive		Sensitive		Resistant	Resistant	Sensitive		Sensitive		Sensitive	Resistant	Sensitive	Resistant
Lahore	BLOOD	Male	46-65Y	2013	Coagulase negative Staphylococcus spp.	Resistant	Resistant	Sensitive	Sensitive		Sensitive	Sensitive	Sensitive	Sensitive	Sensitive	Sensitive	Sensitive	Sensitive	Sensitive	Sensitive	Sensitive	Sensitive	Sensitive	Sensitive	Sensitive	Sensitive	Sensitive	Sensitive		Sensitive	Sensitive	Sensitive	Sensitive	Sensitive	Sensitive			Sensitive
Lahore	BLOOD	Female	46-65Y	2014	Klebsiella pneumoniae			Sensitive	Sensitive	Resistant	Resistant	Resistant	Resistant	Resistant	Resistant	Resistant	Resistant	Resistant	Resistant	Resistant	Resistant	Resistant	Sensitive	Resistant	Resistant			Resistant		Resistant	Resistant	Resistant	Resistant			Sensitive	Sensitive	Resistant
Lahore	BLOOD	Male	>65Y	2013	Coagulase negative Staphylococcus spp.	Sensitive	Sensitive	Sensitive	Sensitive		Sensitive	Sensitive	Sensitive	Sensitive	Sensitive	Sensitive	Sensitive	Sensitive	Sensitive	Sensitive	Sensitive	Sensitive		Sensitive		Sensitive	Sensitive			Sensitive		Sensitive	Sensitive	Sensitive	Sensitive
Lahore	BLOOD	Male	6-18Y	2013	Salmonella Paratyphi	Resistant	Resistant				Resistant			Sensitive	Sensitive		Sensitive	Sensitive				Sensitive							Resistant	Resistant	Resistant	Resistant	Resistant					Resistant
Lahore	BLOOD	Male	>65Y	2015	Pseudomonas aeruginosa			Sensitive	Sensitive	Sensitive			Sensitive				Sensitive						Sensitive	Sensitive	Sensitive					Sensitive	Sensitive	Sensitive					Sensitive
Lahore	BLOOD	Male	19-45Y	2014	Coagulase negative Staphylococcus spp.	Resistant	Resistant	Sensitive	Sensitive		Sensitive	Sensitive	Sensitive	Sensitive	Sensitive	Sensitive	Sensitive	Sensitive	Sensitive	Sensitive	Sensitive	Sensitive	Sensitive	Sensitive	Sensitive	Resistant	Resistant	Sensitive		Sensitive	Sensitive	Sensitive	Resistant	Sensitive	Sensitive			Sensitive
Lahore	BLOOD	Female	46-65Y	2012	Salmonella Paratyphi			Sensitive	Sensitive		Sensitive		Sensitive	Sensitive	Sensitive	Resistant	Sensitive	Sensitive	Resistant	Resistant	Resistant		Sensitive	Sensitive	Resistant			Resistant		Sensitive	Sensitive	Sensitive	Sensitive			Sensitive	Sensitive	Sensitive
Lahore	BLOOD	Female	19-45Y	2014	Coagulase negative Staphylococcus spp.	Sensitive	Sensitive	Sensitive	Sensitive		Sensitive	Sensitive	Sensitive	Sensitive	Sensitive	Sensitive	Sensitive	Sensitive	Sensitive	Sensitive	Sensitive	Sensitive	Sensitive	Sensitive	Sensitive	Resistant	Resistant	Sensitive		Sensitive	Sensitive	Sensitive	Sensitive	Sensitive	Sensitive			Sensitive
Lahore	BLOOD	Female	6-18Y	2013	Salmonella Typhi	Sensitive	Sensitive				Sensitive			Sensitive	Sensitive		Sensitive	Sensitive				Sensitive							Resistant	Sensitive	Sensitive	Sensitive						Sensitive
Lahore	BLOOD	Female	19-45Y	2014	Staphylococcus aureus	Resistant	Resistant	Sensitive	Sensitive		Sensitive	Sensitive	Sensitive	Sensitive	Sensitive	Sensitive	Sensitive	Sensitive	Sensitive	Sensitive	Sensitive	Sensitive	Sensitive	Sensitive	Sensitive	Sensitive	Sensitive	Sensitive		Sensitive	Sensitive	Sensitive	Sensitive	Sensitive	Sensitive			Sensitive
Lahore	BLOOD	Male	>65Y	2014	Coagulase negative Staphylococcus spp.	Resistant	Resistant	Sensitive	Sensitive		Sensitive	Sensitive	Sensitive	Sensitive	Sensitive	Sensitive	Sensitive	Sensitive	Sensitive	Sensitive	Sensitive	Sensitive	Sensitive	Sensitive	Sensitive	Sensitive	Sensitive	Sensitive		Sensitive	Sensitive	Sensitive	Resistant	Sensitive	Sensitive			Sensitive
Lahore	BLOOD	Male	>65Y	2014	Coagulase negative Staphylococcus spp.	Resistant	Resistant	Sensitive	Sensitive		Sensitive	Sensitive	Sensitive	Sensitive	Sensitive	Sensitive	Sensitive	Sensitive	Sensitive	Sensitive	Sensitive	Sensitive	Sensitive	Sensitive	Sensitive	Resistant	Resistant	Sensitive		Resistant	Resistant	Resistant	Resistant	Sensitive	Sensitive			Resistant
Lahore	BLOOD	Female	6-18Y	2015	Salmonella Typhi	Sensitive	Sensitive				Sensitive	Sensitive	Sensitive	Sensitive	Sensitive		Sensitive	Sensitive				Sensitive							Resistant	Resistant	Resistant	Resistant	Sensitive					Resistant
Lahore	BLOOD	Male	19-45Y	2013	Salmonella Paratyphi	Sensitive	Sensitive				Sensitive			Sensitive	Sensitive		Sensitive	Sensitive				Sensitive							Resistant	Resistant	Resistant	Resistant	Resistant					Resistant
Lahore	BLOOD	Male	>65Y	2013	Coagulase negative Staphylococcus spp.	Sensitive	Sensitive	Sensitive	Sensitive		Sensitive	Sensitive	Sensitive	Sensitive	Sensitive	Sensitive	Sensitive	Sensitive	Sensitive	Sensitive	Sensitive	Sensitive		Sensitive		Resistant	Resistant			Resistant		Resistant	Resistant	Resistant	Resistant
Lahore	BLOOD	Male	19-45Y	2014	Pseudomonas aeruginosa			Sensitive	Sensitive	Resistant			Sensitive				Sensitive						Resistant	Resistant	Resistant					Resistant	Resistant	Resistant					Sensitive
Lahore	BLOOD	Female	>65Y	2011	Coagulase negative Staphylococcus spp.	Resistant	Resistant	Resistant	Resistant		Resistant	Resistant					Resistant	Resistant	Resistant	Resistant	Resistant		Sensitive	Sensitive	Sensitive	Resistant	Resistant	Sensitive		Resistant	Resistant	Resistant	Resistant	Sensitive
Lahore	BLOOD	Male	46-65Y	2014	Escherichia coli			Sensitive	Sensitive	Resistant	Resistant	Resistant	Resistant	Resistant	Resistant	Resistant	Resistant	Resistant	Resistant	Resistant	Resistant	Resistant	Sensitive	Resistant	Resistant			Resistant		Resistant	Resistant	Resistant	Resistant			Sensitive	Sensitive	Resistant
Lahore	BLOOD	Male	19-45Y	2012	Staphylococcus aureus	Resistant	Resistant	Sensitive	Sensitive		Sensitive		Sensitive	Sensitive	Sensitive	Sensitive	Sensitive	Sensitive	Sensitive	Sensitive	Sensitive	Sensitive		Sensitive		Resistant	Resistant	Resistant		Resistant	Resistant	Resistant	Resistant	Sensitive	Resistant			Resistant
Lahore	BLOOD	Male	>65Y	2013	Escherichia coli			Sensitive	Sensitive	Resistant	Resistant	Resistant	Resistant	Resistant	Resistant	Resistant	Resistant	Resistant	Resistant	Resistant	Resistant	Resistant	Sensitive	Resistant	Resistant			Resistant		Resistant	Resistant	Resistant	Resistant			Sensitive	Sensitive	Resistant
Lahore	BLOOD	Female	46-65Y	2013	Escherichia coli			Sensitive	Sensitive	Resistant	Resistant	Resistant	Resistant	Resistant	Resistant	Resistant	Resistant	Resistant	Resistant	Resistant	Resistant	Resistant	Sensitive	Resistant	Resistant			Resistant		Resistant	Resistant	Resistant	Resistant			Sensitive	Sensitive	Resistant
Lahore	BLOOD	Female	>65Y	2013	Klebsiella pneumoniae			Sensitive	Sensitive	Resistant	Resistant	Resistant	Resistant	Resistant	Resistant	Resistant	Resistant	Resistant	Resistant	Resistant	Resistant	Resistant	Sensitive	Resistant	Resistant			Resistant		Resistant	Resistant	Resistant	Resistant			Sensitive	Sensitive	Resistant
Lahore	BLOOD	Female	19-45Y	2013	Streptococcus faecalis	Sensitive	Sensitive				Sensitive	Sensitive												Resistant				Sensitive		Resistant	Resistant
Lahore	BLOOD	Male	19-45Y	2014	Stenotrophomonas maltophilia								Sensitive				Sensitive											Sensitive			Sensitive		Sensitive
Lahore	BLOOD	Female	>65Y	2013	Escherichia coli			Sensitive	Sensitive	Resistant	Resistant	Resistant	Resistant	Resistant	Resistant	Resistant	Resistant	Resistant	Resistant	Resistant	Resistant	Resistant	Sensitive	Resistant	Resistant			Resistant		Resistant	Resistant	Resistant	Resistant			Sensitive	Sensitive	Resistant
Lahore	BLOOD	Male	>65Y	2014	Coagulase negative Staphylococcus spp.	Resistant	Resistant	Resistant	Resistant		Resistant	Resistant	Resistant	Resistant	Resistant	Resistant	Resistant	Resistant	Resistant	Resistant	Resistant	Resistant	Sensitive	Resistant	Resistant	Resistant	Resistant	Sensitive		Sensitive	Sensitive	Sensitive	Resistant	Resistant	Resistant			Sensitive
Lahore	BLOOD	Male	19-45Y	2013	Pseudomonas aeruginosa			Sensitive	Sensitive		Resistant		Sensitive	Resistant	Resistant	Resistant	Resistant	Resistant	Resistant	Resistant	Resistant	Resistant	Sensitive	Sensitive	Sensitive					Sensitive	Sensitive	Sensitive	Resistant			Sensitive	Sensitive	Sensitive
Lahore	BLOOD	Male	19-45Y	2014	Coagulase negative Staphylococcus spp.	Resistant	Resistant	Resistant	Resistant		Resistant	Resistant	Resistant	Resistant	Resistant	Resistant	Resistant	Resistant	Resistant	Resistant	Resistant	Resistant	Sensitive	Sensitive	Resistant	Resistant	Resistant	Resistant		Resistant	Resistant	Resistant	Resistant	Sensitive	Resistant			Resistant
Lahore	BLOOD	Male	>65Y	2014	Staphylococcus aureus	Resistant	Resistant	Resistant	Resistant		Resistant	Resistant	Resistant	Resistant	Resistant	Resistant	Resistant	Resistant	Resistant	Resistant	Resistant	Resistant	Resistant	Resistant	Resistant	Resistant	Resistant	Sensitive		Resistant	Resistant	Resistant	Sensitive	Resistant	Sensitive			Resistant
Lahore	BLOOD	Male	>65Y	2014	Coagulase negative Staphylococcus spp.	Sensitive	Sensitive	Sensitive	Sensitive		Sensitive	Sensitive	Sensitive	Sensitive	Sensitive	Sensitive	Sensitive	Sensitive	Sensitive	Sensitive	Sensitive	Sensitive	Sensitive	Sensitive	Sensitive	Resistant	Resistant	Sensitive		Sensitive	Sensitive	Sensitive	Sensitive	Sensitive	Sensitive			Sensitive
Lahore	BLOOD	Male	>65Y	2013	Streptococcus faecalis	Sensitive	Sensitive	Resistant	Resistant		Sensitive	Sensitive	Resistant	Resistant	Resistant	Resistant	Resistant	Resistant	Resistant	Resistant	Resistant	Resistant		Resistant		Resistant	Resistant			Resistant	Resistant	Resistant	Resistant	Resistant	Sensitive			Resistant
Lahore	BLOOD	Female	46-65Y	2014	Coagulase negative Staphylococcus spp.	Resistant	Resistant	Resistant	Resistant		Resistant	Resistant	Resistant	Resistant	Resistant	Resistant	Resistant	Resistant	Resistant	Resistant	Resistant	Resistant	Sensitive	Sensitive	Sensitive	Resistant	Resistant	Resistant		Resistant	Resistant	Resistant	Resistant	Resistant	Resistant			Resistant
Lahore	BLOOD	Female	46-65Y	2015	Coagulase negative Staphylococcus spp.	Resistant	Resistant	Resistant	Resistant		Resistant	Resistant	Resistant	Resistant	Resistant	Resistant	Resistant	Resistant	Resistant	Resistant	Resistant	Resistant	Sensitive	Sensitive	Sensitive	Resistant	Resistant	Sensitive		Sensitive	Sensitive	Sensitive	Sensitive	Sensitive	Sensitive			Sensitive
Lahore	BLOOD	Male	>65Y	2015	Coagulase negative Staphylococcus spp.	Resistant	Resistant	Sensitive	Sensitive		Sensitive	Sensitive	Sensitive	Sensitive	Sensitive	Sensitive	Sensitive	Sensitive	Sensitive	Sensitive	Sensitive	Sensitive	Sensitive	Sensitive	Resistant	Resistant	Resistant	Sensitive		Resistant	Resistant	Resistant	Resistant	Resistant	Sensitive			Resistant
Lahore	BLOOD	Female	>65Y	2014	Coagulase negative Staphylococcus spp.	Sensitive	Sensitive	Sensitive	Sensitive		Sensitive	Sensitive	Sensitive	Sensitive	Sensitive	Sensitive		Sensitive	Sensitive	Sensitive	Sensitive	Sensitive	Sensitive	Sensitive	Resistant	Resistant	Resistant	Sensitive		Resistant	Resistant	Resistant	Sensitive	Sensitive	Sensitive			Resistant
Lahore	BLOOD	Male	>65Y	2015	Escherichia coli			Sensitive	Sensitive	Resistant	Resistant	Resistant	Resistant	Resistant	Resistant	Resistant	Resistant	Resistant	Resistant	Resistant	Resistant	Resistant	Sensitive	Sensitive	Sensitive			Resistant		Sensitive	Sensitive	Sensitive	Sensitive			Sensitive	Sensitive	Sensitive
Lahore	BLOOD	Female	>65Y	2015	Escherichia coli			Sensitive	Sensitive	Resistant	Resistant	Resistant	Resistant	Resistant	Resistant	Resistant	Resistant	Resistant	Resistant	Resistant	Resistant	Resistant	Sensitive	Resistant	Resistant			Sensitive		Resistant	Resistant	Resistant	Resistant			Sensitive	Sensitive	Resistant
Lahore	BLOOD	Male	>65Y	2015	Escherichia coli			Sensitive	Sensitive	Resistant	Resistant	Resistant	Resistant	Resistant	Resistant	Resistant	Resistant	Resistant	Resistant	Resistant	Resistant	Resistant	Sensitive	Sensitive	Resistant			Resistant		Resistant	Resistant	Resistant	Resistant			Sensitive	Sensitive	Resistant
Lahore	BLOOD	Male	>65Y	2015	Coagulase negative Staphylococcus spp.	Resistant	Resistant	Resistant	Resistant		Resistant	Resistant	Resistant	Resistant	Resistant	Resistant	Resistant	Resistant	Resistant	Resistant	Resistant	Resistant	Sensitive	Sensitive	Sensitive	Resistant		Sensitive		Sensitive	Sensitive	Sensitive	Resistant	Sensitive	Resistant			Sensitive
Lahore	BLOOD	Male	46-65Y	2014	Coagulase negative Staphylococcus spp.	Resistant	Resistant	Resistant	Resistant		Resistant	Resistant	Resistant	Resistant	Resistant	Resistant	Resistant	Resistant	Resistant	Resistant	Resistant	Resistant	Sensitive	Resistant	Resistant	Resistant	Resistant	Sensitive		Resistant	Resistant	Resistant	Sensitive	Resistant	Resistant			Resistant
Lahore	BLOOD	Male	46-65Y	2014	Escherichia coli			Sensitive	Sensitive	Resistant	Resistant	Resistant	Resistant	Resistant	Resistant	Resistant	Resistant	Resistant	Resistant	Resistant	Resistant	Resistant	Sensitive	Sensitive	Sensitive			Resistant		Resistant	Resistant	Resistant	Resistant			Sensitive	Sensitive	Resistant
Lahore	BLOOD	Male	>65Y	2013	Escherichia coli			Sensitive	Sensitive	Resistant	Resistant	Resistant	Resistant	Resistant	Resistant	Resistant	Resistant	Resistant	Resistant	Resistant	Resistant	Resistant	Sensitive	Resistant	Resistant			Resistant		Resistant	Resistant	Resistant	Sensitive			Sensitive	Sensitive	Resistant
Lahore	BLOOD	Female	>65Y	2015	Coagulase negative Staphylococcus spp.	Resistant	Resistant	Resistant	Resistant		Resistant	Resistant	Resistant	Resistant	Resistant	Resistant	Resistant	Resistant	Resistant	Resistant	Resistant	Resistant	Sensitive	Resistant	Resistant			Sensitive		Resistant	Resistant	Resistant	Resistant	Resistant	Sensitive			Resistant
Lahore	BLOOD	Male	19-45Y	2012	Salmonella Paratyphi			Sensitive	Sensitive		Sensitive		Sensitive	Sensitive	Sensitive	Resistant	Sensitive	Sensitive	Resistant	Resistant	Resistant		Sensitive	Sensitive	Resistant			Resistant		Sensitive	Sensitive	Sensitive	Sensitive			Sensitive	Sensitive	Sensitive
Lahore	BLOOD	Female	19-45Y	2014	Coagulase negative Staphylococcus spp.	Resistant	Resistant	Sensitive	Sensitive		Sensitive	Sensitive	Sensitive	Sensitive	Sensitive	Sensitive	Sensitive	Sensitive	Sensitive	Sensitive	Sensitive	Sensitive	Sensitive	Sensitive	Sensitive	Sensitive	Sensitive	Sensitive		Resistant	Resistant	Resistant	Resistant	Sensitive	Sensitive			Resistant
Lahore	BLOOD	Female	>65Y	2012	Coagulase negative Staphylococcus spp.	Resistant	Resistant	Sensitive	Sensitive		Sensitive		Sensitive	Sensitive	Sensitive	Sensitive	Sensitive	Sensitive	Resistant	Resistant	Sensitive			Sensitive		Resistant	Resistant	Sensitive		Resistant	Resistant	Resistant	Resistant	Resistant	Sensitive			Resistant
Lahore	BLOOD	Female	46-65Y	2013	Coagulase negative Staphylococcus spp.	Resistant	Resistant	Sensitive	Sensitive		Sensitive	Sensitive	Sensitive	Sensitive	Sensitive	Resistant	Resistant	Resistant	Resistant	Resistant	Resistant	Resistant		Resistant		Sensitive	Sensitive	Resistant		Sensitive	Sensitive	Sensitive	Sensitive	Sensitive	Sensitive			Sensitive
Lahore	BLOOD	Male	46-65Y	2015	Acinetobacter spp.			Resistant	Resistant		Resistant	Resistant	Resistant	Resistant	Resistant		Resistant	Resistant				Resistant		Resistant	Resistant			Sensitive		Resistant	Resistant	Resistant				Resistant		Resistant
Lahore	BLOOD	Female	46-65Y	2013	Coagulase negative Staphylococcus spp.	Resistant	Resistant	Sensitive	Sensitive		Sensitive	Sensitive	Sensitive	Sensitive	Sensitive	Sensitive	Sensitive	Sensitive	Sensitive	Sensitive	Sensitive	Sensitive	Sensitive	Sensitive	Sensitive	Resistant	Resistant			Sensitive	Sensitive	Sensitive	Resistant	Sensitive	Sensitive			Sensitive
Lahore	BLOOD	Male	>65Y	2015	Coagulase negative Staphylococcus spp.	Resistant	Resistant	Resistant	Resistant		Resistant	Resistant	Resistant	Resistant	Resistant	Resistant	Resistant	Resistant	Resistant	Resistant	Resistant	Resistant	Sensitive	Sensitive	Sensitive	Sensitive	Sensitive	Sensitive		Sensitive	Sensitive	Sensitive	Resistant	Sensitive	Sensitive			Sensitive
Lahore	BLOOD	Female	46-65Y	2014	Escherichia coli			Sensitive	Sensitive	Resistant	Resistant	Resistant	Resistant	Resistant	Resistant	Resistant	Resistant	Resistant	Resistant	Resistant	Resistant	Resistant	Sensitive	Sensitive	Resistant			Resistant		Resistant	Resistant	Resistant	Resistant			Resistant	Resistant	Resistant
Lahore	BLOOD	Female	>65Y	2011	Coagulase negative Staphylococcus spp.	Resistant	Resistant	Resistant	Resistant		Resistant	Resistant					Resistant	Resistant	Resistant	Resistant	Resistant		Resistant	Resistant	Resistant	Resistant	Resistant	Resistant		Resistant	Resistant	Resistant	Resistant	Resistant				Resistant
Lahore	BLOOD	Male	>65Y	2012	Coagulase negative Staphylococcus spp.	Sensitive	Sensitive	Sensitive	Sensitive		Sensitive		Sensitive	Sensitive	Sensitive	Sensitive	Sensitive	Sensitive	Sensitive	Sensitive	Sensitive			Sensitive		Sensitive	Sensitive	Sensitive		Sensitive	Sensitive	Sensitive	Sensitive	Sensitive	Sensitive			Sensitive
Lahore	BLOOD	Female	>65Y	2015	Coagulase negative Staphylococcus spp.	Resistant	Resistant	Sensitive	Sensitive		Sensitive	Sensitive	Sensitive	Sensitive	Sensitive	Sensitive	Sensitive	Sensitive	Sensitive	Sensitive	Sensitive	Sensitive	Resistant	Resistant	Resistant	Resistant	Resistant	Sensitive		Resistant	Resistant	Resistant	Resistant	Resistant	Resistant			Resistant
Lahore	BLOOD	Female	>65Y	2013	Escherichia coli			Sensitive	Sensitive	Resistant	Resistant	Resistant	Resistant	Resistant	Resistant	Resistant	Resistant	Resistant	Resistant	Resistant	Resistant	Resistant	Sensitive	Resistant	Resistant			Resistant		Resistant	Resistant	Resistant	Resistant			Sensitive	Sensitive	Resistant
Lahore	BLOOD	Male	19-45Y	2014	Coagulase negative Staphylococcus spp.	Resistant	Resistant	Sensitive	Sensitive		Sensitive	Sensitive	Sensitive	Sensitive	Sensitive	Sensitive	Sensitive	Sensitive	Sensitive	Sensitive	Sensitive	Sensitive	Sensitive	Sensitive		Resistant	Resistant	Sensitive		Resistant	Resistant	Resistant	Resistant	Sensitive	Resistant			Resistant
Lahore	BLOOD	Female	46-65Y	2015	Pseudomonas spp.			Resistant	Resistant	Resistant			Resistant				Resistant						Resistant	Resistant	Resistant					Resistant	Resistant	Resistant					Sensitive
Lahore	BLOOD	Male	19-45Y	2013	Streptococcus viridans	Sensitive	Sensitive						Sensitive		Sensitive			Sensitive								Resistant	Resistant				Sensitive	Sensitive		Resistant
Lahore	BLOOD	Female	>65Y	2013	Coagulase negative Staphylococcus spp.	Resistant	Resistant	Sensitive	Sensitive		Sensitive	Sensitive	Sensitive	Sensitive	Sensitive	Sensitive	Sensitive	Sensitive	Sensitive	Sensitive	Sensitive	Sensitive	Sensitive	Sensitive	Sensitive	Resistant	Resistant	Sensitive		Sensitive		Sensitive	Sensitive	Sensitive	Resistant
Lahore	BLOOD	Male	19-45Y	2013	Salmonella Paratyphi	Sensitive	Sensitive				Sensitive			Sensitive	Sensitive		Sensitive	Sensitive				Sensitive							Resistant	Resistant	Resistant	Resistant	Resistant					Resistant
Lahore	BLOOD	Male	46-65Y	2015	Staphylococcus epidermidis	Resistant	Resistant	Resistant	Resistant		Resistant	Resistant	Resistant	Resistant	Resistant	Resistant	Resistant	Resistant	Resistant	Resistant	Resistant	Resistant	Sensitive	Resistant	Resistant	Resistant	Resistant			Resistant	Resistant	Resistant	Resistant	Resistant	Resistant			Resistant
Lahore	BLOOD	Male	46-65Y	2015	Escherichia coli			Sensitive	Sensitive	Sensitive	Resistant	Resistant	Sensitive	Sensitive	Sensitive	Resistant	Sensitive	Sensitive	Resistant	Resistant	Resistant	Sensitive	Sensitive	Sensitive	Resistant					Resistant	Resistant	Resistant	Resistant			Sensitive	Sensitive	Resistant
Lahore	BLOOD	Female	19-45Y	2013	Acinetobacter spp.			Resistant	Resistant		Resistant	Resistant	Resistant	Resistant	Resistant		Resistant	Resistant				Resistant	Resistant	Resistant	Resistant					Resistant	Resistant	Resistant	Resistant			Sensitive	Resistant	Resistant
Lahore	BLOOD	Female	46-65Y	2015	Staphylococcus epidermidis	Resistant	Resistant	Sensitive	Sensitive		Sensitive	Sensitive	Sensitive	Sensitive	Sensitive	Sensitive	Sensitive	Sensitive	Sensitive	Sensitive	Sensitive	Sensitive	Sensitive	Sensitive	Sensitive	Resistant	Resistant	Sensitive		Sensitive	Sensitive	Sensitive	Resistant	Sensitive	Sensitive			Sensitive
Khushab	BLOOD	Female	>65Y	2015	Escherichia coli			Sensitive	Sensitive	Resistant	Resistant	Resistant	Resistant	Resistant	Resistant	Resistant	Resistant	Resistant	Resistant	Resistant	Resistant	Resistant	Sensitive	Resistant	Resistant			Resistant		Resistant	Resistant	Resistant	Resistant			Sensitive	Sensitive	Resistant
Lahore	BLOOD	Female	19-45Y	2012	Coagulase negative Staphylococcus spp.	Resistant	Resistant	Sensitive	Sensitive		Resistant		Resistant	Resistant	Resistant	Resistant	Resistant	Resistant	Resistant	Resistant	Resistant	Resistant		Resistant		Sensitive	Sensitive	Sensitive		Sensitive	Sensitive	Sensitive	Sensitive	Sensitive	Sensitive			Sensitive
Lahore	BLOOD	Female	46-65Y	2014	Coagulase negative Staphylococcus spp.	Resistant	Resistant	Resistant	Resistant		Resistant	Resistant	Resistant	Resistant	Resistant	Resistant	Resistant	Resistant	Resistant	Resistant	Resistant	Resistant	Sensitive	Resistant	Resistant	Resistant	Resistant	Sensitive		Resistant	Resistant	Resistant	Sensitive	Resistant	Resistant			Resistant
Lahore	BLOOD	Male	>65Y	2013	Coagulase negative Staphylococcus spp.	Resistant	Resistant	Sensitive	Sensitive		Sensitive	Sensitive	Sensitive	Sensitive	Sensitive	Sensitive	Sensitive	Sensitive	Sensitive	Sensitive	Sensitive		Resistant	Resistant	Resistant	Resistant	Resistant	Sensitive		Sensitive	Sensitive	Sensitive			Sensitive	Sensitive		Sensitive
Lahore	BLOOD	Male	46-65Y	2013	Escherichia coli			Sensitive	Sensitive	Resistant	Resistant	Resistant	Resistant	Resistant	Resistant	Resistant	Resistant	Resistant	Resistant	Resistant	Resistant	Resistant	Sensitive		Sensitive					Resistant	Resistant	Resistant	Resistant			Sensitive		Resistant
Lahore	BLOOD	Female	46-65Y	2014	Pseudomonas aeruginosa			Sensitive	Sensitive	Sensitive			Sensitive				Sensitive						Sensitive	Sensitive	Sensitive					Sensitive	Sensitive	Sensitive					Sensitive
Lahore	BLOOD	Male	>65Y	2013	Acinetobacter spp.			Resistant	Resistant		Resistant	Resistant	Resistant	Resistant	Resistant		Resistant	Resistant				Resistant	Resistant	Resistant	Resistant			Resistant		Resistant	Resistant	Resistant	Resistant			Sensitive	Resistant	Resistant
Lahore	BLOOD	Male	>65Y	2014	Staphylococcus aureus	Resistant	Resistant	Resistant	Resistant		Resistant	Resistant	Resistant	Resistant	Resistant	Resistant	Resistant	Resistant	Resistant	Resistant	Resistant	Resistant	Sensitive	Resistant	Resistant	Resistant	Resistant	Sensitive		Resistant	Resistant	Resistant	Resistant	Resistant	Sensitive			Resistant
Lahore	BLOOD	Female	>65Y	2015	Coagulase negative Staphylococcus spp.	Sensitive	Sensitive	Sensitive	Sensitive		Sensitive	Sensitive	Sensitive	Sensitive	Sensitive	Sensitive	Sensitive	Sensitive	Sensitive	Sensitive	Sensitive	Sensitive	Sensitive	Sensitive	Sensitive	Resistant	Resistant	Sensitive		Sensitive	Sensitive	Sensitive	Sensitive	Sensitive	Sensitive			Sensitive
Lahore	BLOOD	Female	46-65Y	2015	Staphylococcus aureus	Resistant	Resistant	Sensitive	Sensitive		Sensitive	Sensitive	Sensitive	Sensitive	Sensitive	Sensitive	Sensitive	Sensitive	Sensitive	Sensitive	Sensitive	Sensitive	Sensitive	Sensitive	Sensitive	Sensitive	Sensitive	Sensitive		Sensitive	Sensitive	Sensitive		Sensitive	Sensitive			Sensitive
Lahore	BLOOD	Male	19-45Y	2014	Coagulase negative Staphylococcus spp.	Resistant	Resistant	Resistant	Resistant		Resistant	Resistant	Resistant	Resistant	Resistant	Resistant	Resistant	Resistant	Resistant	Resistant	Resistant	Resistant	Sensitive	Resistant	Resistant	Resistant	Resistant	Sensitive		Resistant	Resistant	Resistant	Resistant	Resistant	Resistant			Resistant
Lahore	BLOOD	Male	46-65Y	2013	Streptococcus faecalis	Resistant	Resistant				Resistant	Resistant												Resistant				Resistant		Resistant	Resistant
Lahore	BLOOD	Female	>65Y	2015	Streptococcus faecalis	Resistant	Resistant				Resistant	Resistant												Resistant				Sensitive		Resistant	Resistant	Resistant
Lahore	BLOOD	Male	>65Y	2014	Staphylococcus aureus	Resistant	Resistant	Resistant	Resistant		Resistant	Resistant	Resistant	Resistant	Resistant	Resistant	Resistant	Resistant	Resistant	Resistant	Resistant	Resistant	Sensitive	Resistant	Resistant	Resistant	Resistant	Sensitive		Resistant	Resistant	Resistant	Resistant	Resistant	Resistant			Resistant
Lahore	BLOOD	Male	>65Y	2013	Coagulase negative Staphylococcus spp.	Resistant	Resistant	Sensitive	Sensitive		Sensitive	Sensitive	Sensitive	Sensitive	Sensitive	Sensitive	Sensitive	Sensitive	Sensitive	Sensitive	Sensitive	Sensitive	Sensitive	Sensitive	Sensitive	Sensitive	Sensitive	Sensitive		Sensitive	Sensitive	Sensitive	Sensitive	Sensitive	Resistant			Sensitive
Lahore	BLOOD	Male	46-65Y	2013	Coagulase negative Staphylococcus spp.	Resistant	Resistant	Sensitive	Sensitive		Sensitive	Sensitive	Sensitive	Sensitive	Sensitive	Sensitive	Sensitive	Sensitive	Sensitive	Sensitive	Sensitive	Sensitive		Sensitive		Resistant	Resistant			Sensitive		Sensitive	Resistant	Sensitive	Resistant
Lahore	BLOOD	Female	19-45Y	2015	Coagulase negative Staphylococcus spp.	Resistant	Resistant	Resistant	Resistant		Resistant	Resistant	Resistant	Resistant	Resistant	Resistant	Resistant	Resistant	Resistant	Resistant	Resistant	Resistant	Sensitive	Resistant	Resistant	Resistant	Resistant	Sensitive		Resistant	Resistant	Resistant	Resistant	Resistant	Sensitive			Resistant
Lahore	CSF	Female	>65Y	2014	Acinetobacter spp.			Resistant	Resistant		Resistant	Resistant	Resistant	Resistant	Resistant		Resistant	Resistant				Resistant	Resistant	Resistant	Resistant			Sensitive		Resistant	Resistant	Resistant	Resistant			Sensitive	Resistant	Resistant
Lahore	BLOOD	Female	46-65Y	2013	Klebsiella pneumoniae			Sensitive	Sensitive	Resistant	Resistant	Resistant	Resistant	Resistant	Resistant	Resistant	Resistant	Resistant	Resistant	Resistant	Resistant	Resistant	Sensitive	Sensitive	Sensitive			Resistant		Sensitive	Sensitive	Sensitive	Resistant			Sensitive	Sensitive	Sensitive
Lahore	BLOOD	Female	>65Y	2012	Coagulase negative Staphylococcus spp.	Resistant	Resistant	Intermediate	Intermediate		Resistant		Sensitive		Resistant	Resistant	Resistant	Resistant	Resistant	Resistant	Resistant	Resistant		Resistant		Resistant	Resistant	Resistant		Resistant	Resistant	Resistant	Resistant	Sensitive	Sensitive			Resistant
Lahore	BLOOD	Male	46-65Y	2015	Staphylococcus aureus	Resistant	Resistant	Sensitive	Sensitive		Sensitive	Sensitive	Sensitive	Sensitive	Sensitive	Sensitive	Sensitive	Sensitive	Sensitive	Sensitive	Sensitive	Sensitive	Sensitive	Sensitive	Resistant	Sensitive	Sensitive	Sensitive		Sensitive	Sensitive	Sensitive	Sensitive	Sensitive	Sensitive			Sensitive
Lahore	BLOOD	Female	19-45Y	2014	Salmonella Typhi	Sensitive	Sensitive				Sensitive	Sensitive	Sensitive	Sensitive	Sensitive		Sensitive	Sensitive				Sensitive							Resistant	Resistant	Resistant	Resistant	Sensitive					Resistant
Lahore	BLOOD	Female	46-65Y	2013	Coagulase negative Staphylococcus spp.	Resistant	Resistant	Resistant	Resistant		Resistant		Resistant	Resistant	Resistant	Resistant	Resistant	Resistant	Resistant	Resistant	Resistant	Resistant		Resistant		Resistant	Resistant	Sensitive		Resistant	Resistant	Resistant	Resistant	Sensitive	Resistant			Resistant
Lahore	BLOOD	Male	>65Y	2015	Coagulase negative Staphylococcus spp.	Resistant	Resistant	Resistant	Resistant		Resistant	Resistant	Resistant	Resistant	Resistant	Resistant	Resistant	Resistant	Resistant	Resistant	Resistant	Resistant	Sensitive	Sensitive	Sensitive	Sensitive	Sensitive	Sensitive		Resistant	Resistant	Resistant	Sensitive	Sensitive	Sensitive			Resistant
Lahore	BLOOD	Male	46-65Y	2015	Coagulase negative Staphylococcus spp.	Resistant	Resistant	Resistant	Resistant		Resistant	Resistant	Resistant	Resistant	Resistant	Resistant	Resistant	Resistant	Resistant	Resistant	Resistant	Resistant	Sensitive	Resistant	Resistant	Sensitive	Sensitive	Sensitive		Resistant	Resistant	Resistant	Resistant	Sensitive	Resistant			Resistant
Lahore	BLOOD	Female	46-65Y	2015	Pseudomonas spp.			Sensitive	Sensitive	Sensitive			Sensitive				Sensitive						Resistant	Resistant	Resistant					Sensitive	Sensitive	Sensitive					Sensitive
Lahore	BLOOD	Female	46-65Y	2014	Coagulase negative Staphylococcus spp.	Resistant	Resistant	Resistant	Resistant		Resistant	Resistant	Resistant	Resistant	Resistant	Resistant	Resistant	Resistant	Resistant	Resistant	Resistant	Resistant	Sensitive	Resistant	Resistant	Resistant	Resistant	Resistant		Resistant	Resistant	Resistant	Resistant	Sensitive	Resistant			Resistant
Lahore	BLOOD	Female	>65Y	2013	Pseudomonas aeruginosa			Sensitive	Sensitive	Sensitive			Sensitive				Sensitive						Sensitive	Sensitive	Sensitive					Sensitive	Sensitive	Sensitive					Sensitive	Sensitive
Lahore	BLOOD	Female	46-65Y	2014	Staphylococcus aureus	Resistant	Resistant	Sensitive	Sensitive		Sensitive	Sensitive	Sensitive	Sensitive	Sensitive	Sensitive	Sensitive	Sensitive	Sensitive	Sensitive	Sensitive	Sensitive	Sensitive	Sensitive	Resistant	Sensitive	Sensitive	Sensitive		Sensitive	Sensitive	Sensitive	Sensitive	Sensitive	Sensitive			Sensitive
Lahore	BLOOD	Male	>65Y	2013	Coagulase negative Staphylococcus spp.	Resistant	Resistant	Sensitive	Sensitive		Resistant		Resistant	Resistant	Resistant	Resistant	Resistant	Resistant	Resistant	Resistant	Resistant	Resistant		Resistant		Resistant	Resistant	Resistant		Resistant	Resistant	Resistant	Resistant	Resistant	Sensitive			Resistant
Lahore	BLOOD	Male	>65Y	2014	Escherichia coli			Sensitive	Sensitive	Resistant	Resistant	Resistant	Resistant	Resistant	Resistant	Resistant	Resistant	Resistant	Resistant	Resistant	Resistant	Resistant	Sensitive	Sensitive	Sensitive			Resistant		Resistant	Resistant	Resistant	Resistant			Sensitive	Sensitive	Resistant
Lahore	BLOOD	Female	>65Y	2014	Escherichia coli			Sensitive	Sensitive	Resistant	Resistant	Resistant	Resistant	Resistant	Resistant	Resistant	Resistant	Resistant	Resistant	Resistant	Resistant	Resistant	Sensitive	Resistant	Resistant			Resistant		Resistant	Resistant	Resistant	Resistant			Sensitive		Resistant
Lahore	BLOOD	Male	>65Y	2014	Escherichia coli			Sensitive	Sensitive	Resistant	Resistant	Resistant	Resistant	Resistant	Resistant	Resistant	Resistant	Resistant	Resistant	Resistant	Resistant	Resistant	Resistant	Resistant	Resistant			Resistant		Resistant	Resistant	Resistant	Resistant			Resistant	Resistant	Resistant
Lahore	BLOOD	Male	>65Y	2013	Coagulase negative Staphylococcus spp.	Resistant	Resistant	Sensitive	Sensitive		Sensitive	Sensitive	Sensitive	Sensitive	Sensitive	Sensitive	Sensitive	Sensitive	Sensitive	Sensitive	Sensitive	Sensitive		Sensitive		Sensitive	Sensitive			Sensitive		Sensitive	Sensitive	Sensitive	Sensitive
Lahore	CSF	Female	46-65Y	2014	Acinetobacter spp.			Sensitive	Sensitive		Resistant	Resistant	Sensitive	Resistant	Resistant	Resistant	Resistant	Resistant	Resistant	Resistant	Resistant	Resistant	Sensitive	Sensitive	Sensitive			Sensitive		Sensitive	Sensitive	Sensitive	Sensitive			Sensitive		Sensitive
Lahore	BLOOD	Male	19-45Y	2013	Coagulase negative Staphylococcus spp.	Resistant	Resistant	Resistant	Resistant		Resistant	Resistant	Resistant	Resistant	Resistant	Resistant	Resistant	Resistant	Resistant	Resistant	Resistant	Resistant	Resistant	Resistant	Resistant	Resistant	Resistant	Sensitive		Resistant	Resistant	Resistant	Resistant	Resistant	Sensitive			Resistant
Lahore	BLOOD	Male	46-65Y	2013	Coagulase negative Staphylococcus spp.	Resistant	Resistant	Sensitive	Sensitive		Sensitive	Sensitive	Sensitive	Sensitive	Sensitive	Sensitive	Sensitive	Sensitive	Sensitive	Sensitive	Sensitive	Sensitive		Sensitive		Sensitive	Sensitive	Sensitive		Sensitive		Sensitive	Resistant	Sensitive	Sensitive
Lahore	BLOOD	Male	>65Y	2014	Coagulase negative Staphylococcus spp.	Resistant	Resistant	Resistant	Resistant		Resistant	Resistant	Resistant	Resistant	Resistant	Resistant	Resistant	Resistant	Resistant	Resistant	Resistant	Resistant	Sensitive	Resistant	Resistant	Resistant	Resistant	Sensitive		Resistant	Resistant	Resistant	Sensitive	Sensitive	Resistant			Resistant
Lahore	BLOOD	Male	19-45Y	2015	Coagulase negative Staphylococcus spp.	Resistant	Resistant	Resistant	Resistant		Resistant	Resistant	Resistant	Resistant	Resistant	Resistant	Resistant	Resistant	Resistant	Resistant	Resistant	Resistant	Sensitive	Sensitive	Sensitive	Resistant	Resistant	Sensitive		Sensitive	Sensitive	Sensitive	Resistant	Sensitive	Resistant			Sensitive
Lahore	BLOOD	Male	46-65Y	2014	Coagulase negative Staphylococcus spp.	Resistant	Resistant	Resistant	Resistant		Resistant	Resistant	Resistant	Resistant	Resistant	Resistant	Resistant	Resistant	Resistant	Resistant	Resistant	Resistant	Sensitive	Sensitive	Resistant	Resistant	Resistant	Sensitive		Sensitive	Sensitive	Sensitive	Sensitive	Sensitive	Sensitive			Sensitive
Lahore	BLOOD	Male	>65Y	2014	Coagulase negative Staphylococcus spp.	Resistant	Resistant	Sensitive	Sensitive		Sensitive	Sensitive	Sensitive	Sensitive	Sensitive	Sensitive	Sensitive	Sensitive	Sensitive	Sensitive	Sensitive	Sensitive	Sensitive	Sensitive	Sensitive	Resistant	Resistant	Sensitive		Sensitive	Sensitive	Sensitive	Sensitive	Sensitive	Sensitive			Sensitive
Lahore	BLOOD	Male	>65Y	2013	Coagulase negative Staphylococcus spp.	Resistant	Resistant	Sensitive	Sensitive		Sensitive	Sensitive	Sensitive	Sensitive	Sensitive	Sensitive	Sensitive	Sensitive	Sensitive	Sensitive	Sensitive	Sensitive		Sensitive		Resistant	Resistant	Resistant		Sensitive		Sensitive	Resistant	Sensitive	Resistant
Lahore	BLOOD	Female	46-65Y	2014	Staphylococcus aureus	Resistant	Resistant	Resistant	Resistant		Resistant	Resistant	Resistant	Resistant	Resistant	Resistant	Resistant	Resistant	Resistant	Resistant	Resistant	Resistant	Sensitive	Sensitive	Sensitive	Resistant	Resistant	Sensitive		Resistant	Resistant	Resistant	Sensitive	Resistant	Sensitive			Resistant
Lahore	BLOOD	Female	46-65Y	2014	Escherichia coli			Sensitive	Sensitive	Sensitive	Sensitive	Sensitive	Sensitive	Sensitive	Sensitive	Sensitive	Sensitive	Sensitive	Resistant	Resistant	Sensitive	Sensitive	Sensitive	Sensitive	Sensitive			Sensitive		Sensitive	Sensitive	Sensitive	Sensitive			Sensitive	Sensitive	Sensitive
Lahore	BLOOD	Male	>65Y	2013	Escherichia coli			Sensitive	Sensitive	Resistant	Resistant	Resistant	Resistant	Resistant	Resistant	Resistant	Resistant	Resistant	Resistant	Resistant	Resistant	Resistant	Sensitive	Sensitive	Sensitive			Sensitive		Resistant	Resistant	Resistant	Resistant			Sensitive	Sensitive	Resistant
Lahore	BLOOD	Male	>65Y	2015	Pseudomonas aeruginosa			Resistant	Resistant	Sensitive			Sensitive				Sensitive						Sensitive	Sensitive	Sensitive					Resistant	Resistant	Resistant					Sensitive
Lahore	BLOOD	Male	46-65Y	2014	Coagulase negative Staphylococcus spp.	Resistant	Resistant	Resistant	Resistant		Resistant	Resistant	Resistant	Resistant	Resistant	Resistant	Resistant	Resistant	Resistant	Resistant	Resistant	Resistant	Sensitive	Resistant	Resistant	Resistant	Resistant	Sensitive		Resistant	Resistant	Resistant	Sensitive	Resistant	Resistant			Resistant
Lahore	BLOOD	Female	>65Y	2014	Coagulase negative Staphylococcus spp.	Sensitive	Sensitive	Sensitive	Sensitive		Sensitive	Sensitive	Sensitive	Sensitive	Sensitive	Sensitive	Sensitive	Sensitive	Sensitive	Sensitive	Sensitive	Sensitive	Sensitive	Sensitive	Sensitive	Sensitive	Sensitive	Sensitive		Sensitive	Sensitive	Sensitive	Sensitive	Sensitive	Sensitive			Sensitive
Lahore	BLOOD	Female	46-65Y	2013	Escherichia coli			Sensitive	Sensitive	Resistant	Resistant	Resistant	Resistant	Resistant	Resistant	Resistant	Resistant	Resistant	Resistant	Resistant	Resistant	Resistant	Sensitive	Resistant	Resistant					Resistant	Resistant	Resistant	Resistant			Sensitive	Sensitive	Resistant
Lahore	BLOOD	Male	46-65Y	2013	Streptococcus faecalis	Sensitive	Sensitive				Sensitive	Sensitive												Resistant				Resistant		Resistant	Resistant
Lahore	BLOOD	Male	19-45Y	2013	Coagulase negative Staphylococcus spp.	Resistant	Resistant	Resistant	Resistant		Resistant	Resistant	Resistant	Resistant	Resistant	Resistant	Resistant	Resistant	Resistant	Resistant	Resistant	Resistant	Sensitive	Resistant	Resistant	Resistant	Resistant	Sensitive		Resistant	Resistant	Resistant	Resistant	Resistant	Resistant			Resistant
Lahore	BLOOD	Male	46-65Y	2013	Coagulase negative Staphylococcus spp.	Resistant	Resistant	Resistant	Resistant		Resistant	Resistant	Resistant	Resistant	Resistant	Resistant	Resistant	Resistant	Resistant	Resistant	Resistant	Resistant	Resistant	Resistant	Resistant	Resistant	Resistant			Resistant	Resistant	Resistant	Sensitive	Resistant	Resistant			Resistant
Lahore	BLOOD	Male	19-45Y	2015	Coagulase negative Staphylococcus spp.	Resistant	Resistant	Sensitive	Sensitive		Sensitive	Sensitive	Sensitive	Sensitive	Sensitive	Sensitive	Sensitive	Sensitive	Sensitive	Sensitive	Sensitive	Sensitive	Sensitive	Sensitive	Sensitive	Sensitive	Sensitive	Sensitive		Sensitive	Sensitive	Sensitive	Resistant	Sensitive	Sensitive			Sensitive
Lahore	BLOOD	Male	46-65Y	2013	Coagulase negative Staphylococcus spp.	Resistant	Resistant	Sensitive	Sensitive		Sensitive	Sensitive	Sensitive	Sensitive	Sensitive	Sensitive	Sensitive	Sensitive	Sensitive	Sensitive	Sensitive	Sensitive	Sensitive	Sensitive	Sensitive	Resistant	Resistant	Sensitive		Sensitive	Sensitive	Sensitive	Resistant	Resistant	Sensitive			Sensitive
Lahore	BLOOD	Male	19-45Y	2015	Streptococcus faecalis	Sensitive	Sensitive				Sensitive	Sensitive												Resistant				Sensitive		Resistant	Resistant	Resistant
Lahore	BLOOD	Female	>65Y	2015	Acinetobacter spp.			Resistant	Resistant		Resistant	Resistant	Resistant	Resistant	Resistant		Resistant	Resistant				Resistant	Resistant	Resistant	Resistant			Resistant		Resistant	Resistant	Resistant	Resistant			Sensitive	Resistant	Resistant
Lahore	BLOOD	Female	>65Y	2015	Stenotrophomonas maltophilia												Sensitive														Sensitive		Sensitive
Lahore	BLOOD	Male	19-45Y	2013	Coagulase negative Staphylococcus spp.	Resistant	Resistant	Resistant	Resistant		Resistant	Resistant	Resistant	Resistant	Resistant	Resistant	Resistant	Resistant	Resistant	Resistant	Resistant	Resistant	Resistant	Resistant	Resistant	Resistant	Resistant	Resistant		Resistant		Resistant	Resistant	Resistant	Resistant
Lahore	BLOOD	Female	>65Y	2013	Coagulase negative Staphylococcus spp.			Resistant	Resistant		Resistant	Resistant	Resistant	Resistant	Resistant	Resistant	Resistant	Resistant	Resistant	Resistant	Resistant	Resistant				Resistant	Resistant	Sensitive		Resistant		Resistant	Resistant	Sensitive	Resistant
Lahore	BLOOD	Male	46-65Y	2015	Coagulase negative Staphylococcus spp.	Sensitive	Sensitive	Sensitive	Sensitive		Sensitive	Sensitive	Sensitive	Sensitive	Sensitive	Sensitive	Sensitive	Sensitive	Sensitive	Sensitive	Sensitive	Sensitive	Sensitive	Sensitive	Sensitive	Sensitive	Sensitive	Sensitive		Sensitive	Sensitive	Sensitive	Sensitive	Sensitive	Sensitive			Sensitive
Lahore	BLOOD	Female	19-45Y	2014	Coagulase negative Staphylococcus spp.	Sensitive	Sensitive	Sensitive	Sensitive		Sensitive	Sensitive	Sensitive	Sensitive	Sensitive	Sensitive	Sensitive	Sensitive	Sensitive	Sensitive	Sensitive	Sensitive	Sensitive	Sensitive	Sensitive	Sensitive	Sensitive	Resistant		Sensitive	Sensitive	Sensitive	Sensitive	Sensitive	Sensitive			Sensitive
Lahore	BLOOD	Female	46-65Y	2013	Escherichia coli			Sensitive	Sensitive	Resistant	Resistant	Resistant	Resistant	Resistant	Resistant	Resistant	Resistant	Resistant	Resistant	Resistant	Resistant	Resistant	Sensitive	Sensitive	Resistant			Resistant		Resistant	Resistant	Resistant	Resistant			Sensitive	Sensitive	Resistant
Lahore	BLOOD	Male	19-45Y	2015	Staphylococcus aureus	Resistant	Resistant	Resistant	Resistant		Resistant	Resistant	Resistant	Resistant	Resistant	Resistant	Resistant	Resistant	Resistant	Resistant	Resistant	Resistant	Sensitive	Resistant	Resistant	Resistant	Resistant	Sensitive		Resistant	Resistant	Resistant	Resistant	Resistant	Sensitive			Resistant
Lahore	BLOOD	Male	46-65Y	2014	Staphylococcus aureus	Resistant	Resistant	Resistant	Resistant		Resistant	Resistant	Resistant	Resistant	Resistant	Resistant	Resistant	Resistant	Resistant	Resistant	Resistant	Resistant	Resistant	Resistant		Sensitive	Sensitive	Resistant		Resistant	Resistant	Resistant	Resistant	Sensitive	Sensitive			Resistant
Lahore	BLOOD	Male	>65Y	2014	Streptococcus faecalis	Sensitive	Sensitive				Sensitive	Sensitive												Resistant				Sensitive		Sensitive	Sensitive	Sensitive
Lahore	BLOOD	Male	46-65Y	2013	Coagulase negative Staphylococcus spp.	Resistant	Resistant	Resistant	Resistant		Resistant	Resistant	Resistant	Resistant	Resistant	Resistant	Resistant	Resistant	Resistant	Resistant	Resistant	Resistant	Sensitive	Resistant	Resistant	Resistant	Resistant			Resistant	Resistant	Resistant	Resistant	Resistant	Resistant			Resistant
Lahore	BLOOD	Male	>65Y	2015	Escherichia coli			Sensitive	Sensitive	Resistant	Resistant	Resistant	Resistant	Resistant	Resistant	Resistant	Resistant	Resistant	Resistant	Resistant	Resistant	Resistant	Sensitive	Sensitive	Sensitive			Resistant		Resistant	Resistant	Resistant	Resistant			Sensitive	Sensitive	Resistant
Lahore	BLOOD	Male	46-65Y	2014	Coagulase negative Staphylococcus spp.	Resistant	Resistant	Resistant	Resistant		Resistant	Resistant	Resistant	Resistant	Resistant	Resistant	Resistant	Resistant	Resistant	Resistant	Resistant	Resistant	Sensitive	Resistant	Resistant	Resistant	Resistant	Sensitive		Resistant	Resistant	Resistant	Resistant	Resistant	Resistant			Resistant
Lahore	BLOOD	Female	46-65Y	2015	Salmonella Typhi	Sensitive	Sensitive				Sensitive	Sensitive		Sensitive	Sensitive		Sensitive	Sensitive				Sensitive							Resistant	Resistant	Resistant	Resistant	Resistant					Resistant
Lahore	BLOOD	Female	>65Y	2014	Escherichia coli			Sensitive	Sensitive	Resistant	Resistant	Resistant	Resistant	Resistant	Resistant	Resistant	Resistant	Resistant	Resistant	Resistant	Resistant	Resistant	Sensitive	Sensitive	Sensitive			Resistant		Resistant	Resistant	Resistant	Resistant			Sensitive	Sensitive	Resistant
Lahore	BLOOD	Female	>65Y	2014	Escherichia coli			Sensitive	Sensitive	Sensitive	Sensitive	Sensitive	Sensitive	Sensitive	Sensitive	Sensitive	Sensitive	Sensitive	Resistant	Resistant	Sensitive	Sensitive	Sensitive	Sensitive	Sensitive			Resistant		Sensitive	Sensitive	Sensitive	Resistant			Sensitive	Sensitive	Sensitive
Lahore	BLOOD	Male	46-65Y	2014	Coagulase negative Staphylococcus spp.	Resistant	Resistant	Sensitive	Sensitive		Sensitive	Sensitive	Sensitive	Sensitive	Sensitive	Sensitive	Sensitive	Sensitive	Sensitive	Sensitive	Sensitive	Sensitive	Sensitive	Sensitive	Sensitive	Sensitive	Sensitive	Sensitive		Sensitive	Sensitive	Sensitive	Sensitive	Sensitive	Sensitive			Sensitive
Lahore	CSF	Male	46-65Y	2012	Coagulase negative Staphylococcus spp.	Sensitive	Sensitive	Sensitive	Sensitive		Sensitive	Sensitive	Sensitive	Sensitive	Sensitive	Sensitive	Sensitive	Sensitive	Sensitive	Sensitive	Sensitive			Resistant		Resistant	Resistant	Sensitive		Resistant	Resistant	Resistant	Sensitive	Sensitive	Resistant			Resistant
Lahore	BLOOD	Female	>65Y	2013	Streptococcus faecalis	Resistant	Resistant				Resistant	Resistant												Resistant				Sensitive		Resistant	Resistant	Resistant						Resistant
Lahore	BLOOD	Male	46-65Y	2015	Coagulase negative Staphylococcus spp.	Resistant	Resistant	Sensitive	Sensitive		Sensitive	Sensitive	Sensitive	Sensitive	Sensitive	Sensitive	Sensitive	Sensitive	Sensitive	Sensitive	Sensitive	Sensitive	Sensitive	Sensitive	Sensitive	Sensitive	Sensitive	Sensitive	Sensitive	Sensitive	Sensitive	Sensitive	Sensitive	Sensitive	Sensitive			Sensitive
Lahore	BLOOD	Male	46-65Y	2015	Escherichia coli			Sensitive	Sensitive	Resistant	Resistant	Resistant	Resistant	Resistant	Resistant	Resistant	Resistant	Resistant	Resistant	Resistant	Resistant	Resistant	Sensitive	Sensitive	Sensitive					Sensitive	Sensitive	Sensitive	Resistant			Sensitive	Sensitive	Sensitive
Lahore	BLOOD	Male	19-45Y	2014	Coagulase negative Staphylococcus spp.	Resistant	Resistant	Resistant	Resistant		Resistant	Resistant	Resistant	Resistant	Resistant	Resistant	Resistant	Resistant	Resistant	Resistant	Resistant	Resistant	Sensitive	Sensitive	Sensitive	Resistant	Resistant	Sensitive		Resistant	Resistant	Resistant	Resistant	Sensitive	Resistant			Resistant
Lahore	BLOOD	Female	46-65Y	2015	Klebsiella pneumoniae			Sensitive	Sensitive	Resistant	Resistant	Resistant	Resistant	Resistant	Resistant	Resistant	Resistant	Resistant	Resistant	Resistant	Resistant	Resistant	Sensitive	Resistant	Resistant			Resistant		Resistant	Resistant	Resistant	Resistant			Sensitive	Sensitive	Resistant
Lahore	BLOOD	Male	46-65Y	2014	Coagulase negative Staphylococcus spp.	Sensitive	Sensitive	Sensitive	Sensitive		Sensitive	Sensitive	Sensitive	Sensitive	Sensitive	Sensitive	Sensitive	Sensitive	Sensitive	Sensitive	Sensitive	Sensitive	Sensitive	Sensitive	Sensitive	Sensitive	Sensitive	Resistant		Sensitive	Sensitive	Sensitive	Sensitive	Sensitive	Sensitive			Sensitive
Lahore	BLOOD	Male	46-65Y	2014	Coagulase negative Staphylococcus spp.	Resistant	Resistant	Resistant	Resistant		Resistant	Resistant	Resistant	Resistant	Resistant	Resistant	Resistant	Resistant	Resistant	Resistant	Resistant	Resistant	Sensitive	Sensitive	Sensitive	Resistant	Resistant	Sensitive		Resistant	Resistant	Resistant	Resistant	Sensitive	Resistant			Resistant
Lahore	BLOOD	Male	>65Y	2013	Stenotrophomonas maltophilia			Resistant	Resistant	Resistant	Resistant	Resistant	Resistant	Resistant	Resistant	Resistant	Resistant	Resistant	Resistant	Resistant	Resistant	Resistant	Resistant	Resistant	Resistant			Resistant		Sensitive	Sensitive	Sensitive				Resistant	Resistant	Sensitive
Lahore	BLOOD	Female	46-65Y	2012	Escherichia coli			Sensitive	Sensitive		Resistant		Resistant	Resistant	Resistant	Resistant	Resistant	Resistant	Resistant	Resistant	Resistant		Sensitive	Resistant	Resistant			Resistant		Resistant	Resistant	Resistant	Resistant			Sensitive	Sensitive	Resistant
Lahore	BLOOD	Male	46-65Y	2013	Acinetobacter spp.			Resistant	Resistant		Resistant	Resistant	Resistant	Resistant	Resistant		Resistant	Resistant				Resistant	Resistant	Resistant	Sensitive					Resistant	Resistant	Resistant					Sensitive	Resistant
Lahore	BLOOD	Male	19-45Y	2015	Coagulase negative Staphylococcus spp.	Resistant	Resistant	Resistant	Resistant		Resistant	Resistant	Resistant	Resistant	Resistant	Resistant	Resistant	Resistant	Resistant	Resistant	Resistant	Resistant	Sensitive	Resistant	Resistant	Resistant	Resistant	Sensitive		Resistant	Resistant	Resistant		Resistant	Resistant			Resistant
Lahore	BLOOD	Female	6-18Y	2013	Staphylococcus aureus	Resistant	Resistant	Sensitive	Sensitive		Sensitive	Sensitive	Sensitive	Sensitive	Sensitive	Sensitive	Sensitive	Sensitive	Sensitive	Sensitive	Sensitive	Sensitive	Sensitive	Sensitive	Resistant	Sensitive	Sensitive	Resistant		Sensitive	Sensitive	Sensitive	Resistant	Sensitive	Sensitive			Sensitive
Lahore	BLOOD	Female	46-65Y	2012	Coagulase negative Staphylococcus spp.	Resistant	Resistant	Sensitive	Sensitive		Sensitive		Sensitive	Sensitive	Sensitive	Resistant	Sensitive	Sensitive	Resistant	Resistant	Resistant	Sensitive		Sensitive		Resistant	Resistant	Sensitive		Sensitive	Sensitive	Sensitive	Sensitive	Sensitive	Resistant			Sensitive
Lahore	BLOOD	Male	>65Y	2015	Escherichia coli	Resistant	Resistant	Sensitive	Sensitive	Resistant	Resistant	Resistant	Resistant	Resistant	Resistant	Resistant	Resistant	Resistant	Resistant	Resistant	Resistant	Resistant	Sensitive	Resistant	Resistant			Resistant		Resistant	Resistant	Resistant	Resistant			Sensitive	Sensitive	Resistant
Lahore	BLOOD	Male	>65Y	2013	Coagulase negative Staphylococcus spp.	Resistant	Resistant	Sensitive	Sensitive		Sensitive	Sensitive	Sensitive	Sensitive	Sensitive	Sensitive	Sensitive	Sensitive	Sensitive	Sensitive	Sensitive	Sensitive	Sensitive	Sensitive	Sensitive	Resistant	Resistant	Resistant		Resistant	Resistant	Resistant	Resistant	Resistant	Resistant			Resistant
Lahore	BLOOD	Female	>65Y	2013	Escherichia coli			Sensitive	Sensitive	Resistant	Resistant	Resistant	Resistant	Resistant	Resistant	Resistant	Resistant	Resistant	Resistant	Resistant	Resistant	Resistant	Sensitive	Sensitive	Sensitive			Resistant		Resistant	Resistant	Resistant	Resistant			Sensitive	Sensitive	Resistant
Lahore	BLOOD	Male	19-45Y	2015	Salmonella Paratyphi	Sensitive	Sensitive				Sensitive	Sensitive	Sensitive	Sensitive	Sensitive		Sensitive	Sensitive				Sensitive							Resistant	Intermediate	Intermediate	Intermediate	Sensitive					Intermediate
Lahore	BLOOD	Female	46-65Y	2015	Escherichia coli			Sensitive	Sensitive	Resistant	Resistant	Resistant	Resistant	Resistant	Resistant	Resistant	Resistant	Resistant	Resistant	Resistant	Resistant	Resistant	Sensitive	Resistant	Resistant			Resistant		Resistant	Resistant	Resistant	Resistant			Sensitive	Sensitive	Resistant
Lahore	BLOOD	Female	>65Y	2013	Escherichia coli			Sensitive	Sensitive	Resistant	Resistant	Resistant	Sensitive	Resistant	Resistant	Resistant	Resistant	Resistant	Resistant	Resistant	Resistant	Resistant	Sensitive	Sensitive	Resistant					Resistant	Resistant	Resistant	Resistant			Sensitive	Sensitive	Resistant
Lahore	BLOOD	Male	46-65Y	2013	Coagulase negative Staphylococcus spp.	Resistant	Resistant	Resistant	Resistant		Resistant	Resistant	Resistant	Resistant	Resistant	Resistant	Resistant	Resistant	Resistant	Resistant	Resistant	Resistant	Sensitive	Resistant	Resistant	Resistant	Resistant	Resistant		Resistant	Resistant	Resistant	Resistant	Resistant	Resistant			Resistant
Lahore	BLOOD	Male	>65Y	2013	Streptococcus faecalis	Resistant	Resistant				Resistant	Resistant												Resistant				Resistant		Resistant		Resistant
Lahore	BLOOD	Male	19-45Y	2015	Escherichia coli			Sensitive	Sensitive	Resistant	Resistant	Resistant	Resistant	Resistant	Resistant	Resistant	Resistant	Resistant	Resistant	Resistant	Resistant	Resistant	Sensitive	Resistant	Resistant			Resistant		Resistant	Resistant	Resistant	Resistant			Sensitive	Sensitive	Resistant
Lahore	BLOOD	Male	>65Y	2015	Staphylococcus epidermidis	Resistant	Resistant	Sensitive	Sensitive		Sensitive	Sensitive	Sensitive	Sensitive	Sensitive	Sensitive	Sensitive	Sensitive	Sensitive	Sensitive	Sensitive	Sensitive	Sensitive	Sensitive	Sensitive	Resistant	Resistant	Sensitive		Sensitive	Sensitive	Sensitive	Resistant	Sensitive	Sensitive			Sensitive
Lahore	BLOOD	Male	>65Y	2013	Streptococcus faecalis	Sensitive	Sensitive				Sensitive	Sensitive												Resistant				Resistant		Resistant		Resistant
Lahore	BLOOD	Male	46-65Y	2014	Enterobacter cloacae			Sensitive	Sensitive	Resistant	Resistant	Resistant	Resistant	Resistant	Resistant	Resistant	Resistant	Resistant	Resistant	Resistant	Resistant	Resistant	Sensitive	Resistant	Resistant			Resistant		Sensitive	Sensitive	Sensitive	Resistant			Sensitive		Sensitive
Lahore	BLOOD	Male	46-65Y	2015	Escherichia coli			Sensitive	Sensitive	Resistant	Resistant	Resistant	Sensitive	Sensitive	Sensitive	Resistant	Sensitive	Sensitive	Resistant	Resistant	Resistant	Sensitive	Sensitive	Resistant	Resistant			Resistant		Resistant	Resistant	Resistant	Resistant			Sensitive	Sensitive	Resistant
Lahore	BLOOD	Male	19-45Y	2014	Escherichia coli			Sensitive	Sensitive	Resistant	Resistant	Resistant	Resistant	Resistant	Resistant	Resistant	Resistant	Resistant	Resistant	Resistant	Resistant	Resistant	Sensitive	Resistant	Resistant			Resistant		Resistant	Resistant	Resistant	Resistant			Sensitive	Sensitive	Resistant
Lahore	BLOOD	Male	>65Y	2013	Escherichia coli			Sensitive	Sensitive		Resistant		Sensitive	Resistant	Resistant	Resistant	Resistant	Resistant	Resistant	Resistant	Resistant	Resistant	Sensitive	Sensitive	Sensitive			Resistant		Sensitive	Sensitive	Sensitive	Resistant			Sensitive	Sensitive	Sensitive
Lahore	BLOOD	Male	46-65Y	2013	Klebsiella pneumoniae			Sensitive	Sensitive	Resistant	Resistant	Resistant	Resistant	Resistant	Resistant	Resistant	Resistant	Resistant	Resistant	Resistant	Resistant	Resistant	Resistant	Resistant	Resistant			Sensitive		Resistant	Resistant	Resistant	Resistant			Resistant	Resistant	Resistant
Lahore	BLOOD	Female	>65Y	2015	Coagulase negative Staphylococcus spp.	Sensitive	Sensitive	Sensitive	Sensitive		Sensitive	Sensitive	Sensitive	Sensitive	Sensitive	Sensitive	Sensitive	Sensitive	Sensitive	Sensitive	Sensitive	Sensitive	Sensitive	Sensitive	Sensitive	Resistant	Resistant	Sensitive		Sensitive	Sensitive	Sensitive	Resistant	Sensitive	Resistant			Sensitive
Lahore	CSF	Male	46-65Y	2013	Coagulase negative Staphylococcus spp.	Resistant	Resistant	Resistant	Resistant		Resistant	Resistant	Resistant	Resistant	Resistant	Resistant	Resistant	Resistant	Resistant	Resistant	Resistant	Resistant	Sensitive	Sensitive	Sensitive	Resistant	Resistant	Resistant		Resistant	Resistant	Resistant		Resistant	Resistant			Resistant
Lahore	BLOOD	Female	46-65Y	2013	Coagulase negative Staphylococcus spp.	Resistant	Resistant	Sensitive	Sensitive		Sensitive	Sensitive	Sensitive	Sensitive	Sensitive	Sensitive	Sensitive	Sensitive	Sensitive	Sensitive	Sensitive	Sensitive		Sensitive		Resistant	Resistant	Resistant		Resistant	Resistant	Resistant	Resistant	Sensitive	Sensitive			Resistant
Lahore	BLOOD	Male	46-65Y	2014	Salmonella spp.	Resistant	Resistant				Resistant	Resistant		Sensitive	Sensitive		Sensitive	Sensitive				Sensitive							Resistant	Resistant	Resistant	Resistant	Sensitive
Lahore	BLOOD	Male	>65Y	2014	Escherichia coli			Sensitive	Sensitive	Resistant	Resistant	Resistant	Resistant	Resistant	Resistant	Resistant	Resistant	Resistant	Resistant	Resistant	Resistant	Resistant	Sensitive	Sensitive	Sensitive			Resistant		Sensitive	Sensitive	Sensitive	Resistant			Sensitive	Sensitive	Sensitive
Lahore	BLOOD	Male	>65Y	2015	Streptococcus faecalis	Resistant	Resistant				Resistant	Resistant												Sensitive				Sensitive		Resistant	Resistant	Resistant
Lahore	BLOOD	Male	46-65Y	2013	Streptococcus faecalis	Resistant	Resistant				Resistant	Resistant																Sensitive		Resistant	Resistant
Lahore	BLOOD	Female	46-65Y	2014	Coagulase negative Staphylococcus spp.	Resistant	Resistant	Resistant	Resistant		Resistant	Resistant	Resistant	Resistant	Resistant	Resistant	Resistant	Resistant	Resistant	Resistant	Resistant	Resistant	Sensitive	Sensitive	Sensitive	Resistant	Resistant	Sensitive		Resistant	Resistant	Resistant	Sensitive	Sensitive	Sensitive			Resistant
Lahore	BLOOD	Female	>65Y	2015	Coagulase negative Staphylococcus spp.	Resistant	Resistant	Resistant	Resistant		Resistant	Resistant	Resistant	Resistant	Resistant	Resistant	Resistant	Resistant	Resistant	Resistant	Resistant	Resistant	Resistant	Resistant	Resistant	Resistant	Resistant	Sensitive		Resistant	Resistant	Resistant	Resistant	Resistant	Resistant			Resistant
Lahore	BLOOD	Female	46-65Y	2014	Coagulase negative Staphylococcus spp.	Resistant	Resistant	Resistant	Resistant		Resistant	Resistant	Resistant	Resistant	Resistant	Resistant	Resistant	Resistant	Resistant	Resistant	Resistant	Resistant	Resistant	Resistant	Resistant	Resistant	Resistant	Sensitive		Resistant	Resistant	Resistant	Resistant	Sensitive	Sensitive			Resistant
Lahore	BLOOD	Male	>65Y	2014	Acinetobacter spp.			Resistant	Resistant		Resistant	Resistant	Resistant	Resistant	Resistant		Resistant	Resistant				Resistant	Resistant	Resistant	Resistant			Resistant		Resistant	Resistant	Resistant	Sensitive				Resistant	Resistant
Lahore	BLOOD	Female	>65Y	2015	Klebsiella oxytoca			Sensitive	Sensitive	Resistant	Resistant	Resistant	Resistant	Resistant	Resistant	Resistant	Resistant	Resistant	Resistant	Resistant	Resistant	Resistant	Sensitive	Sensitive	Resistant			Resistant		Resistant	Resistant	Resistant	Resistant			Sensitive	Sensitive	Resistant
Lahore	BLOOD	Female	>65Y	2013	Coagulase negative Staphylococcus spp.	Resistant	Resistant	Sensitive	Sensitive		Resistant		Resistant	Resistant	Resistant	Resistant	Resistant	Resistant	Resistant	Resistant	Resistant	Resistant				Resistant	Resistant	Sensitive		Resistant		Resistant	Resistant	Resistant	Sensitive
Lahore	BLOOD	Male	>65Y	2013	Escherichia coli			Sensitive	Sensitive	Sensitive	Sensitive	Sensitive	Sensitive	Sensitive	Sensitive	Sensitive	Sensitive	Sensitive	Resistant	Resistant	Sensitive	Sensitive	Resistant	Resistant	Resistant			Sensitive		Sensitive	Sensitive	Sensitive	Sensitive			Sensitive	Sensitive	Sensitive
Lahore	BLOOD	Male	>65Y	2013	Acinetobacter spp.			Resistant	Resistant		Resistant	Resistant	Resistant	Resistant	Resistant		Resistant	Resistant				Resistant	Resistant	Resistant	Resistant			Resistant		Resistant	Resistant	Resistant	Resistant			Sensitive	Resistant	Resistant
Lahore	BLOOD	Male	46-65Y	2015	Coagulase negative Staphylococcus spp.	Resistant	Resistant	Resistant	Resistant		Resistant	Resistant	Resistant	Resistant	Resistant	Resistant	Resistant	Resistant	Resistant	Resistant	Resistant	Resistant	Sensitive	Resistant	Resistant	Resistant	Resistant	Sensitive		Resistant	Resistant	Resistant	Resistant	Resistant	Resistant			Resistant
Lahore	BLOOD	Male	>65Y	2013	Coagulase negative Staphylococcus spp.	Resistant	Resistant	Sensitive	Sensitive		Sensitive	Sensitive	Sensitive	Sensitive	Sensitive	Sensitive	Sensitive	Sensitive	Sensitive	Sensitive	Sensitive	Sensitive		Sensitive		Resistant	Resistant	Sensitive		Resistant		Resistant	Resistant	Sensitive	Resistant
Lahore	BLOOD	Male	>65Y	2015	Escherichia coli			Sensitive	Sensitive	Resistant	Resistant	Resistant	Resistant	Resistant	Resistant	Resistant	Resistant	Resistant	Resistant	Resistant	Resistant	Resistant	Resistant	Resistant	Resistant			Sensitive		Resistant	Resistant	Resistant	Resistant			Sensitive	Sensitive	Resistant
Lahore	BLOOD	Female	>65Y	2014	Klebsiella pneumoniae			Sensitive	Sensitive	Sensitive	Sensitive	Sensitive	Sensitive	Sensitive	Sensitive	Sensitive	Sensitive	Sensitive	Resistant	Resistant	Sensitive	Sensitive	Sensitive	Sensitive	Sensitive			Sensitive		Sensitive	Sensitive	Sensitive	Resistant			Sensitive	Sensitive	Sensitive
Lahore	BLOOD	Female	46-65Y	2014	Coagulase negative Staphylococcus spp.	Resistant	Resistant	Resistant	Resistant		Resistant	Resistant	Resistant	Resistant	Resistant	Resistant	Resistant	Resistant	Resistant	Resistant	Resistant	Resistant	Sensitive	Resistant	Resistant	Resistant	Resistant	Sensitive		Resistant	Resistant	Resistant	Resistant	Resistant	Resistant			Resistant
Lahore	BLOOD	Female	46-65Y	2015	Coagulase negative Staphylococcus spp.	Sensitive	Sensitive	Sensitive	Sensitive		Sensitive	Sensitive	Sensitive	Sensitive	Sensitive	Sensitive	Sensitive	Sensitive	Sensitive	Sensitive	Sensitive	Sensitive	Sensitive	Sensitive	Sensitive	Resistant	Resistant	Sensitive		Sensitive	Sensitive	Sensitive	Sensitive	Sensitive	Resistant			Sensitive
Lahore	BLOOD	Female	19-45Y	2015	Acinetobacter spp.			Resistant	Resistant		Resistant	Resistant	Resistant	Resistant	Resistant		Resistant	Resistant				Resistant	Resistant	Resistant	Resistant			Resistant		Resistant	Resistant	Resistant	Resistant			Resistant	Resistant	Resistant
Lahore	BLOOD	Female	19-45Y	2015	Acinetobacter spp.			Resistant	Resistant		Resistant	Resistant	Resistant	Resistant	Resistant		Resistant	Resistant				Resistant	Resistant	Resistant	Resistant			Sensitive		Resistant	Resistant	Resistant	Resistant			Sensitive	Resistant	Resistant
Lahore	BLOOD	Female	19-45Y	2015	Staphylococcus epidermidis	Resistant	Resistant	Resistant	Resistant		Resistant	Resistant	Resistant	Resistant	Resistant	Resistant	Resistant	Resistant	Resistant	Resistant	Resistant	Resistant	Sensitive	Sensitive	Sensitive	Resistant	Resistant	Sensitive		Resistant	Resistant	Resistant	Resistant	Resistant	Resistant			Resistant
Lahore	BLOOD	Male	19-45Y	2013	Salmonella Paratyphi	Resistant	Resistant				Resistant			Sensitive	Sensitive		Sensitive	Sensitive				Sensitive							Resistant	Resistant	Resistant	Resistant	Resistant					Resistant
Lahore	BLOOD	Male	>65Y	2013	Escherichia coli			Sensitive	Sensitive	Sensitive	Sensitive	Sensitive	Sensitive	Sensitive	Sensitive	Resistant	Sensitive	Sensitive	Resistant	Resistant	Resistant	Sensitive	Sensitive	Resistant	Resistant			Resistant		Resistant	Resistant	Resistant	Resistant			Sensitive	Sensitive	Resistant
Lahore	BLOOD	Male	46-65Y	2015	Acinetobacter spp.			Resistant	Resistant		Resistant	Resistant	Resistant	Resistant	Resistant		Resistant	Resistant				Resistant	Resistant	Resistant	Resistant			Resistant		Resistant	Resistant	Resistant	Resistant			Resistant	Resistant	Resistant
Lahore	BLOOD	Male	>65Y	2015	Escherichia coli			Sensitive	Sensitive	Resistant	Resistant	Resistant	Resistant	Resistant	Resistant	Resistant	Resistant	Resistant	Resistant	Resistant	Resistant	Resistant	Sensitive	Sensitive	Sensitive			Resistant		Sensitive	Sensitive	Sensitive	Sensitive			Sensitive	Sensitive	Sensitive
Lahore	BLOOD	Male	46-65Y	2013	Staphylococcus aureus	Resistant	Resistant	Sensitive	Sensitive		Sensitive	Sensitive	Sensitive	Sensitive	Sensitive	Sensitive	Sensitive	Sensitive	Sensitive	Sensitive	Sensitive	Sensitive		Resistant		Resistant	Resistant	Resistant		Resistant		Resistant		Resistant	Sensitive
Lahore	BLOOD	Female	46-65Y	2014	Escherichia coli			Sensitive	Sensitive	Sensitive	Sensitive	Sensitive	Sensitive	Sensitive	Sensitive	Sensitive	Sensitive	Sensitive	Resistant	Resistant	Sensitive	Sensitive	Sensitive	Sensitive	Sensitive			Resistant		Resistant	Resistant	Resistant	Sensitive			Sensitive	Sensitive	Resistant
Lahore	BLOOD	Female	46-65Y	2015	Escherichia coli			Sensitive	Sensitive	Resistant	Resistant	Resistant	Resistant	Resistant	Resistant	Resistant	Resistant	Resistant	Resistant	Resistant	Resistant	Resistant	Sensitive	Sensitive	Sensitive			Resistant		Resistant	Resistant	Resistant	Resistant			Sensitive	Sensitive	Resistant
Lahore	BLOOD	Female	46-65Y	2015	Klebsiella pneumoniae			Sensitive	Sensitive	Resistant	Resistant	Resistant	Sensitive	Resistant	Resistant	Resistant	Resistant	Resistant	Resistant	Resistant	Resistant	Resistant	Sensitive	Sensitive	Resistant			Resistant		Sensitive	Sensitive	Sensitive	Resistant			Sensitive	Sensitive	Sensitive
Lahore	BLOOD	Male	46-65Y	2015	Staphylococcus aureus	Resistant	Resistant	Sensitive	Sensitive		Sensitive	Sensitive	Sensitive	Sensitive	Sensitive	Sensitive	Sensitive	Sensitive	Sensitive	Sensitive	Sensitive	Sensitive	Sensitive			Sensitive	Sensitive	Sensitive		Resistant	Resistant	Resistant		Sensitive	Sensitive			Resistant
Lahore	BLOOD	Female	46-65Y	2014	Coagulase negative Staphylococcus spp.	Resistant	Resistant	Sensitive	Sensitive		Sensitive	Sensitive	Sensitive	Sensitive	Sensitive	Sensitive	Sensitive	Sensitive	Sensitive	Sensitive	Sensitive	Sensitive	Sensitive	Sensitive	Sensitive	Resistant	Resistant	Sensitive		Sensitive	Sensitive	Sensitive	Resistant	Sensitive	Sensitive			Sensitive
Lahore	BLOOD	Male	46-65Y	2014	Coagulase negative Staphylococcus spp.	Resistant	Resistant	Resistant	Resistant		Resistant	Resistant	Resistant	Resistant	Resistant	Resistant	Resistant	Resistant	Resistant	Resistant	Resistant	Resistant	Resistant	Resistant	Resistant	Resistant	Resistant	Resistant		Resistant	Resistant	Resistant	Resistant	Resistant	Resistant			Resistant
Lahore	BLOOD	Female	46-65Y	2013	Acinetobacter spp.			Resistant	Resistant		Resistant		Resistant		Resistant			Resistant		Resistant	Resistant	Resistant	Resistant	Resistant	Resistant			Sensitive		Resistant	Resistant	Resistant	Resistant			Sensitive	Resistant	Resistant
Lahore	BLOOD	Male	46-65Y	2014	Coagulase negative Staphylococcus spp.	Resistant	Resistant	Resistant	Resistant		Resistant	Resistant	Resistant	Resistant	Resistant	Resistant	Resistant	Resistant	Resistant	Resistant	Resistant	Resistant	Sensitive	Resistant	Resistant	Resistant	Resistant	Sensitive		Resistant	Resistant	Resistant	Sensitive	Sensitive	Sensitive			Resistant
Lahore	BLOOD	Male	46-65Y	2014	Staphylococcus aureus	Resistant	Resistant	Sensitive	Sensitive		Sensitive	Sensitive	Sensitive	Sensitive	Sensitive	Sensitive	Sensitive	Sensitive	Sensitive	Sensitive	Sensitive	Sensitive	Sensitive	Sensitive	Resistant	Sensitive	Sensitive	Resistant		Sensitive	Sensitive	Sensitive	Sensitive	Sensitive	Sensitive			Sensitive
Lahore	BLOOD	Male	>65Y	2015	Coagulase negative Staphylococcus spp.	Resistant	Resistant	Resistant	Resistant		Resistant	Resistant	Resistant	Resistant	Resistant	Resistant	Resistant	Resistant	Resistant	Resistant	Resistant	Resistant	Sensitive	Sensitive	Sensitive	Resistant	Resistant	Sensitive		Sensitive	Sensitive	Sensitive	Sensitive	Sensitive	Resistant			Sensitive
Lahore	BLOOD	Female	46-65Y	2014	Coagulase negative Staphylococcus spp.	Resistant	Resistant	Sensitive	Sensitive		Sensitive	Sensitive	Sensitive	Sensitive	Sensitive	Sensitive	Sensitive	Sensitive	Sensitive	Sensitive	Sensitive	Sensitive	Sensitive	Sensitive	Sensitive	Resistant	Resistant	Sensitive		Sensitive	Sensitive	Sensitive	Sensitive	Sensitive	Sensitive			Sensitive
Lahore	BLOOD	Female	>65Y	2015	Acinetobacter spp.			Resistant	Resistant		Resistant	Resistant	Resistant	Resistant	Resistant		Resistant	Resistant				Resistant	Resistant	Resistant	Sensitive			Resistant		Resistant	Resistant	Resistant	Resistant			Resistant	Resistant	Resistant
Lahore	BLOOD	Female	46-65Y	2013	Streptococcus faecalis	Resistant	Resistant				Resistant	Resistant												Resistant				Resistant		Resistant	Resistant
Lahore	BLOOD	Female	19-45Y	2015	Coagulase negative Staphylococcus spp.	Resistant	Resistant	Resistant	Resistant		Resistant	Resistant	Resistant	Resistant	Resistant	Resistant	Resistant	Resistant	Resistant	Resistant	Resistant	Resistant	Sensitive	Resistant	Resistant	Resistant	Resistant	Sensitive		Resistant	Resistant	Resistant	Resistant	Resistant	Resistant			Resistant
Lahore	BLOOD	Female	46-65Y	2015	Coagulase negative Staphylococcus spp.	Resistant	Resistant	Resistant	Resistant		Resistant	Resistant	Resistant	Resistant	Resistant	Resistant	Resistant	Resistant	Resistant	Resistant	Resistant	Resistant	Sensitive	Sensitive	Sensitive	Resistant	Resistant	Sensitive		Sensitive	Sensitive	Sensitive	Sensitive	Sensitive	Resistant			Sensitive
Lahore	BLOOD	Female	>65Y	2014	Coagulase negative Staphylococcus spp.	Resistant	Resistant	Resistant	Resistant		Resistant	Resistant	Resistant	Resistant	Resistant	Resistant	Resistant	Resistant	Resistant	Resistant	Resistant	Resistant	Sensitive	Sensitive	Sensitive	Resistant	Resistant	Sensitive		Sensitive	Sensitive	Sensitive	Resistant	Sensitive	Sensitive			Sensitive
Lahore	BLOOD	Female	>65Y	2015	Streptococcus pyogenes	Sensitive	Sensitive	Sensitive	Sensitive		Sensitive	Sensitive	Sensitive	Sensitive	Sensitive		Sensitive	Sensitive				Sensitive				Sensitive	Sensitive				Sensitive	Sensitive	Resistant	Sensitive
Lahore	BLOOD	Male	46-65Y	2014	Escherichia coli			Sensitive	Sensitive	Resistant	Resistant	Resistant	Resistant	Resistant	Resistant	Resistant	Resistant	Resistant	Resistant	Resistant	Resistant	Resistant	Sensitive	Sensitive	Sensitive			Resistant		Resistant	Resistant	Resistant	Resistant			Sensitive	Resistant	Resistant
Lahore	BLOOD	Female	19-45Y	2013	Escherichia coli			Sensitive	Sensitive		Resistant	Resistant	Resistant	Resistant	Resistant	Resistant	Resistant	Resistant	Resistant	Resistant	Resistant	Resistant	Resistant	Resistant	Resistant					Resistant	Resistant	Resistant	Resistant					Resistant
Lahore	BLOOD	Male	19-45Y	2015	Klebsiella pneumoniae			Resistant	Resistant	Resistant	Resistant	Resistant	Resistant	Resistant	Resistant	Resistant	Resistant	Resistant	Resistant	Resistant	Resistant	Resistant	Sensitive	Resistant	Resistant			Resistant		Resistant	Resistant	Resistant				Resistant	Resistant	Resistant
Lahore	BLOOD	Female	>65Y	2014	Coagulase negative Staphylococcus spp.	Resistant	Resistant	Resistant	Resistant		Resistant	Resistant	Resistant	Resistant	Resistant	Resistant	Resistant	Resistant	Resistant	Resistant	Resistant	Resistant	Sensitive	Sensitive	Sensitive	Resistant	Resistant	Sensitive		Sensitive	Sensitive	Sensitive	Resistant	Sensitive	Sensitive			Sensitive
Lahore	BLOOD	Female	>65Y	2015	Coagulase negative Staphylococcus spp.	Resistant	Resistant	Resistant	Resistant		Resistant	Resistant	Resistant	Resistant	Resistant	Resistant	Resistant	Resistant	Resistant	Resistant	Resistant	Resistant	Sensitive	Resistant	Resistant	Resistant	Resistant	Sensitive		Resistant	Resistant	Resistant	Resistant	Sensitive	Sensitive			Resistant
Lahore	BLOOD	Male	19-45Y	2015	Coagulase negative Staphylococcus spp.	Sensitive	Sensitive	Sensitive	Sensitive		Sensitive	Sensitive	Sensitive	Sensitive	Sensitive	Sensitive	Sensitive	Sensitive	Sensitive	Sensitive	Sensitive	Sensitive	Sensitive	Resistant	Resistant	Resistant	Resistant	Sensitive		Sensitive	Sensitive	Sensitive	Resistant	Resistant	Resistant			Sensitive
Lahore	BLOOD	Male	46-65Y	2015	Enterobacter agglomerans			Sensitive	Sensitive	Sensitive	Sensitive	Sensitive	Sensitive	Sensitive	Sensitive	Sensitive	Sensitive	Sensitive	Resistant	Resistant	Sensitive	Sensitive	Sensitive	Sensitive	Sensitive			Resistant		Sensitive	Sensitive	Sensitive	Sensitive			Sensitive	Sensitive	Sensitive
Lahore	BLOOD	Male	>65Y	2014	Streptococcus spp.	Sensitive	Sensitive	Sensitive	Sensitive		Sensitive	Sensitive	Sensitive	Sensitive	Sensitive	Sensitive	Sensitive	Sensitive	Sensitive	Sensitive	Sensitive	Sensitive	Resistant		Resistant	Sensitive	Sensitive	Sensitive		Sensitive	Sensitive	Sensitive	Sensitive	Sensitive	Sensitive			Sensitive
Lahore	BLOOD	Male	>65Y	2015	Escherichia coli			Sensitive	Sensitive	Resistant	Resistant	Resistant	Resistant	Resistant	Resistant	Resistant	Resistant	Resistant	Resistant	Resistant	Resistant	Resistant	Sensitive	Sensitive	Resistant			Resistant		Resistant	Resistant	Resistant	Resistant			Sensitive	Sensitive	Resistant
Lahore	BLOOD	Female	19-45Y	2013	Coagulase negative Staphylococcus spp.	Resistant	Resistant	Resistant	Resistant		Resistant	Resistant	Resistant	Resistant	Resistant	Resistant	Resistant	Resistant	Resistant	Resistant	Resistant	Resistant	Sensitive	Sensitive	Resistant	Resistant	Resistant	Resistant		Resistant	Resistant	Resistant	Resistant	Resistant	Resistant			Resistant
Lahore	BLOOD	Female	>65Y	2013	Coagulase negative Staphylococcus spp.	Sensitive	Sensitive	Sensitive	Sensitive		Sensitive	Sensitive	Sensitive	Sensitive	Sensitive	Sensitive	Sensitive	Sensitive	Sensitive	Sensitive	Sensitive	Sensitive		Sensitive		Resistant	Resistant			Sensitive	Sensitive	Sensitive	Resistant	Sensitive	Sensitive			Sensitive
Lahore	BLOOD	Female	>65Y	2014	Coagulase negative Staphylococcus spp.	Resistant	Resistant	Sensitive	Sensitive		Sensitive	Sensitive	Sensitive	Sensitive	Sensitive	Sensitive	Sensitive	Sensitive	Sensitive	Sensitive	Sensitive	Sensitive	Sensitive	Sensitive	Sensitive	Sensitive	Sensitive	Sensitive		Sensitive	Sensitive	Sensitive	Sensitive	Sensitive	Resistant			Sensitive
Lahore	BLOOD	Male	>65Y	2013	Escherichia coli			Sensitive	Sensitive	Sensitive	Sensitive	Sensitive	Sensitive	Sensitive	Sensitive	Sensitive	Sensitive	Sensitive	Resistant	Resistant	Sensitive	Sensitive	Sensitive	Sensitive	Sensitive			Resistant		Resistant	Resistant	Resistant	Sensitive			Sensitive	Sensitive	Resistant
Lahore	BLOOD	Male	19-45Y	2015	Acinetobacter spp.			Resistant	Resistant		Resistant	Resistant	Resistant	Resistant	Resistant		Resistant	Resistant				Resistant	Resistant	Resistant	Resistant			Sensitive		Resistant	Resistant	Resistant	Resistant			Sensitive	Resistant	Resistant
Lahore	BLOOD	Male	>65Y	2014	Coagulase negative Staphylococcus spp.	Sensitive	Sensitive	Sensitive	Sensitive		Sensitive	Sensitive	Sensitive	Sensitive	Sensitive	Sensitive	Sensitive	Sensitive	Sensitive	Sensitive	Sensitive	Sensitive	Sensitive	Sensitive	Sensitive	Sensitive	Sensitive	Sensitive		Sensitive	Sensitive	Sensitive	Sensitive	Sensitive	Sensitive			Sensitive
Lahore	BLOOD	Female	>65Y	2015	Coagulase negative Staphylococcus spp.	Resistant	Resistant	Resistant	Resistant		Resistant	Resistant	Resistant	Resistant	Resistant	Resistant	Resistant	Resistant	Resistant	Resistant	Resistant	Resistant	Sensitive	Sensitive	Sensitive	Sensitive	Sensitive	Sensitive		Sensitive	Sensitive	Sensitive	Sensitive	Sensitive	Sensitive			Sensitive
Lahore	BLOOD	Male	46-65Y	2015	Streptococcus faecalis	Sensitive	Sensitive				Sensitive	Sensitive												Sensitive				Sensitive		Sensitive	Sensitive	Sensitive
Lahore	BLOOD	Female	19-45Y	2015	Salmonella Typhi	Sensitive	Sensitive				Sensitive	Sensitive		Sensitive	Sensitive		Sensitive	Sensitive				Sensitive							Resistant	Resistant	Resistant	Resistant	Resistant					Resistant
Lahore	BLOOD	Male	19-45Y	2013	Streptococcus faecalis	Resistant	Resistant				Resistant	Resistant												Resistant				Sensitive		Resistant	Resistant
Lahore	BLOOD	Male	19-45Y	2015	Escherichia coli			Sensitive	Sensitive	Resistant	Resistant	Resistant	Resistant	Resistant	Resistant	Resistant	Resistant	Resistant	Resistant	Resistant	Resistant	Resistant	Sensitive	Sensitive	Sensitive			Sensitive		Resistant	Resistant	Resistant				Sensitive	Sensitive	Resistant
Lahore	BLOOD	Female	>65Y	2014	Coagulase negative Staphylococcus spp.	Resistant	Resistant	Resistant	Resistant		Resistant	Resistant	Resistant	Resistant	Resistant	Resistant	Resistant	Resistant	Resistant	Resistant	Resistant	Resistant	Sensitive	Resistant	Resistant	Resistant	Resistant	Sensitive		Resistant	Resistant	Resistant	Sensitive	Sensitive	Resistant			Resistant
Lahore	BLOOD	Female	46-65Y	2015	Staphylococcus epidermidis	Sensitive	Sensitive	Sensitive	Sensitive		Sensitive	Sensitive	Sensitive	Sensitive	Sensitive	Sensitive	Sensitive	Sensitive	Sensitive	Sensitive	Sensitive	Sensitive	Sensitive	Sensitive	Sensitive					Resistant	Resistant	Resistant	Resistant	Sensitive	Sensitive			Resistant
Lahore	BLOOD	Male	19-45Y	2013	Coagulase negative Staphylococcus spp.	Resistant	Resistant	Sensitive	Sensitive		Sensitive	Sensitive	Sensitive	Sensitive	Sensitive	Sensitive	Sensitive	Sensitive	Sensitive	Sensitive	Sensitive	Sensitive		Sensitive		Resistant	Resistant	Resistant		Resistant		Resistant	Resistant	Sensitive	Sensitive
Lahore	BLOOD	Female	>65Y	2014	Escherichia coli			Sensitive	Sensitive	Resistant	Resistant	Resistant	Resistant	Resistant	Resistant	Resistant	Resistant	Resistant	Resistant	Resistant	Resistant	Resistant	Sensitive	Resistant	Resistant			Sensitive		Resistant	Resistant	Resistant	Resistant			Sensitive	Sensitive	Resistant
Lahore	BLOOD	Female	6-18Y	2014	Coagulase negative Staphylococcus spp.	Resistant	Resistant	Sensitive	Sensitive		Sensitive	Sensitive	Sensitive	Sensitive	Sensitive	Sensitive	Sensitive	Sensitive	Sensitive	Sensitive	Sensitive	Sensitive	Sensitive	Sensitive	Sensitive	Resistant	Resistant	Sensitive		Resistant	Resistant	Resistant	Sensitive	Resistant	Sensitive			Resistant
Lahore	BLOOD	Male	6-18Y	2013	Staphylococcus aureus	Resistant	Resistant	Sensitive	Sensitive		Sensitive	Sensitive	Sensitive	Sensitive	Sensitive	Sensitive	Sensitive	Sensitive	Sensitive	Sensitive	Sensitive	Sensitive		Sensitive		Resistant	Resistant			Sensitive		Sensitive		Resistant	Sensitive
Lahore	BLOOD	Male	19-45Y	2013	Salmonella Typhi	Sensitive	Sensitive				Sensitive			Sensitive	Sensitive		Sensitive	Sensitive				Sensitive							Resistant	Sensitive	Sensitive	Sensitive	Resistant					Sensitive
Lahore	BLOOD	Male	>65Y	2014	Coagulase negative Staphylococcus spp.	Resistant	Resistant	Sensitive	Sensitive		Sensitive	Sensitive	Sensitive	Sensitive	Sensitive	Sensitive	Sensitive	Sensitive	Sensitive	Sensitive	Sensitive	Sensitive	Sensitive	Sensitive	Sensitive	Resistant	Resistant	Sensitive		Sensitive	Sensitive	Sensitive	Resistant	Sensitive	Sensitive			Sensitive
Lahore	BLOOD	Female	46-65Y	2014	Coagulase negative Staphylococcus spp.	Resistant	Resistant	Resistant	Resistant		Resistant	Resistant	Resistant	Resistant	Resistant	Resistant	Resistant	Resistant	Resistant	Resistant	Resistant	Resistant	Sensitive	Resistant	Resistant	Resistant	Resistant	Sensitive		Resistant	Resistant	Resistant	Resistant	Resistant	Resistant			Resistant
Lahore	BLOOD	Male	>65Y	2015	Staphylococcus aureus	Resistant	Resistant	Sensitive	Sensitive		Sensitive	Sensitive	Sensitive	Sensitive	Sensitive	Sensitive	Sensitive	Sensitive	Sensitive	Sensitive	Sensitive	Sensitive	Sensitive	Resistant	Resistant	Resistant	Resistant	Sensitive		Resistant	Resistant	Resistant	Sensitive	Resistant	Sensitive			Resistant
Lahore	BLOOD	Male	>65Y	2013	Escherichia coli			Sensitive	Sensitive	Resistant	Resistant	Resistant	Resistant	Resistant	Resistant	Resistant	Resistant	Resistant	Resistant	Resistant	Resistant	Resistant	Sensitive	Resistant	Resistant			Resistant		Resistant	Resistant	Resistant	Resistant			Sensitive	Sensitive	Resistant
Lahore	BLOOD	Male	>65Y	2015	Klebsiella pneumoniae			Sensitive	Sensitive	Resistant	Resistant	Resistant	Resistant	Resistant	Resistant	Resistant	Resistant	Resistant	Resistant	Resistant	Resistant	Resistant	Sensitive	Resistant	Resistant			Resistant		Resistant	Resistant	Resistant	Sensitive			Sensitive	Sensitive	Resistant
Lahore	BLOOD	Female	19-45Y	2014	Pseudomonas aeruginosa			Resistant	Resistant	Sensitive			Resistant				Resistant						Resistant	Resistant	Resistant					Resistant	Resistant	Resistant					Resistant
Lahore	BLOOD	Female	19-45Y	2014	Coagulase negative Staphylococcus spp.	Resistant	Resistant	Resistant	Resistant		Resistant	Resistant	Resistant	Resistant	Resistant	Resistant	Resistant	Resistant	Resistant	Resistant	Resistant	Resistant	Sensitive	Resistant	Resistant	Resistant	Resistant	Resistant		Resistant	Resistant	Resistant	Sensitive	Resistant	Resistant			Resistant
Lahore	BLOOD	Male	46-65Y	2015	Staphylococcus epidermidis	Resistant	Resistant	Resistant	Resistant		Resistant	Resistant	Resistant	Resistant	Resistant	Resistant	Resistant	Resistant	Resistant	Resistant	Resistant	Resistant	Sensitive	Sensitive	Sensitive	Sensitive	Sensitive	Resistant		Resistant	Resistant	Resistant	Resistant	Sensitive	Resistant			Resistant
Lahore	BLOOD	Female	46-65Y	2014	Klebsiella pneumoniae			Sensitive	Sensitive	Resistant	Resistant	Resistant	Resistant	Resistant	Resistant	Resistant	Resistant	Resistant	Resistant	Resistant	Resistant	Resistant	Sensitive	Resistant	Resistant			Sensitive		Resistant	Resistant	Resistant	Resistant			Sensitive	Sensitive	Resistant
Lahore	BLOOD	Female	46-65Y	2014	Coagulase negative Staphylococcus spp.	Resistant	Resistant	Resistant	Resistant		Resistant	Resistant	Resistant	Resistant	Resistant	Resistant	Resistant	Resistant	Resistant	Resistant	Resistant	Resistant	Sensitive	Resistant	Resistant	Resistant	Resistant	Sensitive		Resistant	Resistant	Resistant	Sensitive	Resistant	Resistant			Resistant
Lahore	BLOOD	Female	19-45Y	2014	Streptococci (Beta)	Sensitive	Sensitive	Sensitive	Sensitive				Sensitive		Sensitive			Sensitive								Resistant	Resistant	Sensitive			Sensitive	Sensitive		Resistant
Lahore	BLOOD	Female	>65Y	2015	Coagulase negative Staphylococcus spp.	Sensitive	Sensitive	Sensitive	Sensitive		Sensitive	Sensitive	Sensitive	Sensitive	Sensitive	Sensitive	Sensitive	Sensitive	Sensitive	Sensitive	Sensitive	Sensitive	Sensitive	Sensitive	Resistant	Resistant	Resistant	Sensitive		Sensitive	Sensitive	Sensitive	Resistant	Resistant	Resistant			Sensitive
Lahore	BLOOD	Male	19-45Y	2015	Coagulase negative Staphylococcus spp.	Resistant	Resistant	Resistant	Resistant		Resistant	Resistant	Resistant	Resistant	Resistant	Resistant	Resistant	Resistant	Resistant	Resistant	Resistant	Resistant	Sensitive	Sensitive	Sensitive	Resistant	Resistant	Sensitive		Sensitive	Sensitive	Sensitive	Sensitive	Sensitive	Sensitive			Sensitive
Lahore	BLOOD	Male	19-45Y	2013	Coagulase negative Staphylococcus spp.	Resistant	Resistant	Sensitive	Sensitive		Resistant	Resistant	Resistant	Resistant	Resistant	Resistant	Resistant	Resistant	Resistant	Resistant	Resistant	Resistant		Resistant		Resistant	Resistant	Resistant		Resistant		Resistant	Resistant	Resistant	Sensitive
Lahore	BLOOD	Female	19-45Y	2015	Staphylococcus epidermidis	Resistant	Resistant	Resistant	Resistant		Resistant	Resistant	Resistant	Resistant	Resistant	Resistant	Resistant	Resistant	Resistant	Resistant	Resistant	Resistant	Sensitive	Resistant	Resistant	Resistant	Resistant	Sensitive		Resistant	Resistant	Resistant	Resistant	Resistant	Sensitive			Resistant
Lahore	BLOOD	Male	19-45Y	2013	Coagulase negative Staphylococcus spp.	Resistant	Resistant	Resistant	Resistant		Resistant	Resistant	Resistant	Resistant	Resistant	Resistant	Resistant	Resistant	Resistant	Resistant	Resistant	Resistant	Sensitive	Sensitive	Resistant	Resistant	Resistant	Sensitive		Resistant	Resistant	Resistant	Resistant	Sensitive	Resistant			Resistant
Lahore	BLOOD	Male	>65Y	2014	Coagulase negative Staphylococcus spp.	Sensitive	Sensitive	Sensitive	Sensitive		Sensitive	Sensitive	Sensitive	Sensitive	Sensitive	Sensitive	Sensitive	Sensitive	Sensitive	Sensitive	Sensitive	Sensitive	Sensitive	Sensitive	Sensitive	Sensitive	Sensitive	Sensitive		Resistant	Resistant	Resistant	Sensitive	Sensitive	Sensitive			Resistant
Lahore	BLOOD	Male	>65Y	2013	Coagulase negative Staphylococcus spp.	Resistant	Resistant	Sensitive	Sensitive		Sensitive		Sensitive	Sensitive	Sensitive	Sensitive	Sensitive	Sensitive	Sensitive	Sensitive	Sensitive	Sensitive		Sensitive		Resistant	Resistant	Sensitive		Resistant	Resistant	Resistant	Resistant	Sensitive	Resistant			Resistant
Lahore	BLOOD	Male	19-45Y	2015	Staphylococcus epidermidis	Sensitive	Sensitive	Sensitive	Sensitive		Sensitive	Sensitive	Sensitive	Sensitive	Sensitive	Sensitive	Sensitive	Sensitive	Sensitive	Sensitive	Sensitive	Sensitive	Sensitive	Sensitive	Sensitive	Sensitive	Sensitive			Sensitive	Sensitive	Sensitive	Resistant	Sensitive	Sensitive			Sensitive
Lahore	BLOOD	Male	19-45Y	2015	Salmonella Paratyphi	Sensitive	Sensitive				Sensitive	Sensitive		Sensitive	Sensitive		Sensitive	Sensitive				Sensitive							Resistant	Resistant	Resistant	Resistant	Sensitive					Resistant
Lahore	BLOOD	Male	46-65Y	2015	Acinetobacter spp.			Resistant	Resistant		Resistant	Resistant	Resistant	Resistant	Resistant		Resistant	Resistant				Resistant	Resistant	Resistant	Resistant			Sensitive		Resistant	Resistant	Resistant	Sensitive			Resistant	Resistant	Resistant
Lahore	BLOOD	Female	<5	2015	Serratia marcescens			Resistant	Resistant	Resistant	Resistant	Resistant	Resistant	Resistant	Resistant	Resistant	Resistant		Resistant		Resistant	Resistant	Sensitive	Resistant	Resistant			Sensitive		Resistant	Resistant	Resistant	Resistant			Resistant	Resistant	Resistant
Lahore	BLOOD	Male	>65Y	2011	Coagulase negative Staphylococcus spp.	Resistant	Resistant	Resistant	Resistant		Resistant						Resistant	Resistant	Resistant	Resistant	Resistant		Sensitive	Resistant	Resistant	Resistant	Resistant	Sensitive		Sensitive	Sensitive	Sensitive	Resistant	Sensitive	Resistant
Lahore	BLOOD	Male	19-45Y	2011	Coagulase negative Staphylococcus spp.	Resistant	Resistant	Resistant	Resistant		Resistant						Resistant	Resistant	Resistant	Resistant	Resistant		Sensitive	Sensitive	Sensitive	Resistant	Resistant	Sensitive		Sensitive	Sensitive	Sensitive	Resistant	Resistant
Lahore	BLOOD	Male	6-18Y	2014	Coagulase negative Staphylococcus spp.	Sensitive	Sensitive	Sensitive	Sensitive		Sensitive	Sensitive	Sensitive	Sensitive	Sensitive	Sensitive	Sensitive	Sensitive	Sensitive	Sensitive	Sensitive	Sensitive	Sensitive	Sensitive	Sensitive	Resistant	Resistant	Resistant		Resistant	Resistant	Resistant	Resistant	Sensitive	Sensitive			Resistant
Lahore	BLOOD	Female	46-65Y	2013	Coagulase negative Staphylococcus spp.	Resistant	Resistant	Resistant	Resistant		Resistant	Resistant	Resistant	Resistant	Resistant	Resistant	Resistant	Resistant	Resistant	Resistant	Resistant	Resistant	Sensitive	Sensitive	Sensitive	Resistant	Resistant	Resistant		Sensitive	Sensitive	Sensitive	Resistant	Resistant	Resistant			Sensitive
Lahore	BLOOD	Male	19-45Y	2015	Staphylococcus epidermidis	Sensitive	Sensitive	Sensitive	Sensitive		Sensitive	Sensitive	Sensitive	Sensitive	Sensitive	Sensitive	Sensitive	Sensitive	Sensitive	Sensitive	Sensitive	Sensitive	Sensitive	Sensitive	Sensitive	Sensitive	Sensitive			Sensitive	Sensitive	Sensitive	Sensitive	Sensitive	Sensitive			Sensitive
Lahore	BLOOD	Female	>65Y	2014	Coagulase negative Staphylococcus spp.	Resistant	Resistant	Resistant	Resistant		Resistant	Resistant	Resistant	Resistant	Resistant	Resistant	Resistant	Resistant	Resistant	Resistant	Resistant	Resistant	Resistant	Resistant	Resistant	Resistant	Resistant	Sensitive		Resistant	Resistant	Resistant	Resistant	Resistant	Sensitive			Resistant
Lahore	BLOOD	Male	<5	2013	Coagulase negative Staphylococcus spp.	Resistant	Resistant	Sensitive	Sensitive		Sensitive	Sensitive	Sensitive	Sensitive	Sensitive	Sensitive	Sensitive	Sensitive	Sensitive	Sensitive	Sensitive	Sensitive		Sensitive		Resistant	Resistant			Resistant		Resistant	Sensitive	Sensitive	Sensitive
Lahore	CSF	Male	<5	2014	Pseudomonas spp.			Sensitive	Sensitive	Resistant			Resistant				Resistant						Sensitive	Sensitive	Sensitive					Sensitive	Sensitive	Sensitive					Sensitive
Lahore	BLOOD	Male	46-65Y	2013	Acinetobacter spp.			Resistant	Resistant		Resistant	Resistant	Resistant	Resistant	Resistant		Resistant	Resistant				Resistant	Resistant	Resistant	Sensitive			Sensitive		Resistant	Resistant	Resistant	Resistant			Sensitive	Resistant	Resistant
Lahore	BLOOD	Male	46-65Y	2015	Escherichia coli			Sensitive	Sensitive	Resistant	Resistant	Resistant	Resistant	Resistant	Resistant	Resistant	Resistant	Resistant	Resistant	Resistant	Resistant	Resistant	Sensitive	Sensitive	Sensitive			Resistant		Sensitive	Sensitive	Sensitive	Resistant			Sensitive	Sensitive	Sensitive
Islamabad	BLOOD	Male	19-45Y	2012	Pseudomonas spp.			Sensitive	Sensitive		Resistant		Resistant	Resistant	Resistant	Resistant	Resistant	Resistant	Resistant	Resistant	Resistant		Sensitive	Resistant	Resistant			Resistant		Resistant	Resistant	Resistant	Resistant			Sensitive	Sensitive	Resistant
Lahore	BLOOD	Male	19-45Y	2011	Salmonella Paratyphi	Resistant	Resistant	Sensitive	Sensitive	Sensitive	Sensitive	Sensitive	Sensitive		Sensitive	Sensitive	Sensitive	Sensitive	Sensitive	Sensitive	Sensitive		Sensitive	Sensitive	Sensitive			Sensitive		Sensitive	Sensitive	Sensitive	Resistant			Sensitive	Sensitive
Gujrat	BLOOD	Female	19-45Y	2012	Coagulase negative Staphylococcus spp.	Resistant	Resistant	Sensitive	Sensitive		Sensitive	Sensitive	Sensitive	Sensitive	Sensitive	Sensitive	Sensitive	Sensitive	Sensitive	Sensitive	Sensitive			Sensitive		Resistant	Resistant	Resistant		Sensitive	Sensitive	Sensitive	Resistant	Sensitive	Sensitive			Sensitive
Gujrat	BLOOD	Female	<5	2012	Coagulase negative Staphylococcus spp.	Sensitive	Sensitive	Sensitive	Sensitive		Sensitive	Sensitive	Sensitive	Sensitive	Sensitive	Sensitive	Sensitive	Sensitive	Sensitive	Sensitive	Sensitive			Sensitive		Sensitive	Sensitive	Sensitive		Sensitive	Sensitive	Sensitive	Sensitive	Sensitive	Sensitive			Sensitive
Karachi	BLOOD	Male	19-45Y	2015	Staphylococcus epidermidis	Resistant	Resistant	Resistant	Resistant		Resistant	Resistant	Resistant	Resistant	Resistant	Resistant	Resistant	Resistant	Resistant	Resistant	Resistant	Resistant	Sensitive	Sensitive	Sensitive	Resistant	Resistant	Resistant		Sensitive	Sensitive	Sensitive	Sensitive	Sensitive	Sensitive			Sensitive
[truncated: 1,757 more rows]
